# Supplementary material for: Genome analysis of Cephalotrichum gorgonifer and identification of the biosynthetic pathway for rasfonin, an inhibitor of KRAS dependent cancer
Source: Fungal Biol Biotechnol. 2023 Jun 24;10:13. doi: 10.1186/s40694-023-00158-x (PMC10290801; doi:10.1186/s40694-023-00158-x)
Supplement: Supplementary file 2 — Additional file 2. Transcriptome dataset and analysis of C. gorgonifer NG_p51 at 24h and 48h in AMM liquid media. [file 40694_2023_158_MOESM2_ESM.xlsx]

## Sheet: Column description
Column/row description of next sheet
Gene	Gene ID
AMM_24h_A	raw read count at 24 hours of sample A
AMM_24h_B	raw read count at 24 hours of sample B
AMM_48h_A	raw read count at 48 hours of sample A
AMM_48h_B	raw read count at 48 hours of sample B
AMM_24h	Normalized RPKM of samples at 24h (log2)
AMM_48h	Normalized RPKM of samples at 48h (log2)
AMM_48h...AMM_24h	Differential regulation at 48 hours (log2)
AMM_48h...AMM_24h.1	Significance of differential regulation between 48 hours and 24 hours (p-value)
desc	gene description
cluster	Cluster assignment by antiSMASH (NA: not assigned to a BGC)
rows that are colored in grey highlight the assigned key enzyme encoding gene of a BGC

## Sheet: Transcriptome-24-48h
gene	AMM_24h_A	AMM_24h_B	AMM_48h_A	AMM_48h_B	AMM_24h	AMM_48h	AMM_48h...AMM_24h	AMM_48h...AMM_24h.1	desc	cluster
DNG_00001	1	5	23	67	1.10655	4.14711	3.04056	0.0236773	uncharacterized+protein	NA
DNG_00002	21	101	191	150	4.99336	6.38038	1.38702	0.075657	probable+D-amino-acid+oxidase	NA
DNG_00003	126	138	155	106	5.76285	5.435	-0.327851	0.301419	probable+CTA1+Catalase+A,+peroxisomal	NA
DNG_00004	63	86	38	65	5.38751	4.32461	-1.0629	0.0080924	uncharacterized+protein	NA
DNG_00005	19	26	29	66	4.2154	4.45259	0.237192	0.501624	uncharacterized+protein	NA
DNG_00006	0	2	2	38	-0.487615	2.19667	2.68428	0.20221	related+to+D-alanine+aminotransferase	NA
DNG_00007	0	0	1	20	-1.89256	1.32576	3.21832	0.0397793	probable+aldo-keto+reductase	NA
DNG_00008	30	28	10	20	3.64357	1.83278	-1.81079	0.00891872	uncharacterized+protein	NA
DNG_00009	1	2	0	0	0.640046	-1.75233	-2.39237	0.00699094	related+to+dihydrodipicolinate+synthase	NA
DNG_00010	2	2	4	15	0.277629	1.14464	0.867008	0.246408	probable+MFS+transporter	NA
DNG_00011	4	5	1	9	0.787747	-0.524942	-1.31269	0.153098	uncharacterized+protein	NA
DNG_00012	23	43	17	21	3.92383	2.39223	-1.53161	0.00800384	related+to+nicotinamide+mononucleotide+permease	NA
DNG_00013	0	0	1	0	-1.75982	-1.1631	0.596725	0.353911	uncharacterized+protein	NA
DNG_00014	0	0	2	0	-3.76951	-2.79444	0.975064	0.258408	uncharacterized+protein	NA
DNG_00015	1	2	21	0	0.143853	0.372679	0.228827	0.89062	related+to+taurine+dioxygenase	NA
DNG_00016	6	5	15	26	1.67087	2.53134	0.860469	0.111292	related+to+lipase/esterase	NA
DNG_00017	0	0	0	0	-1.35323	-1.35323	-6.66134e-16	1	uncharacterized+protein	NA
DNG_00018	0	2	0	0	-0.0645424	-1.59865	-1.53411	0.109656	uncharacterized+protein	NA
DNG_00019	0	0	2	1	-3.10047	-1.67811	1.42236	0.0768692	uncharacterized+protein	NA
DNG_00020	94	134	248	196	5.52394	6.27601	0.752074	0.0355127	related+to+neutral+amino+acid+permease	NA
DNG_00021	69	258	499	409	7.08113	8.63635	1.55522	0.0306518	uncharacterized+protein	NA
DNG_00022	4	6	24	47	1.93912	3.71881	1.7797	0.00698409	uncharacterized+protein	NA
DNG_00023	2	3	0	6	0.282561	-1.22325	-1.50581	0.15805	uncharacterized+protein	NA
DNG_00024	1	1	13	13	0.14482	2.63488	2.49006	0.0128146	related+to+aquaporin	NA
DNG_00025	8	15	25	65	2.25949	3.29344	1.03395	0.0747347	uncharacterized+protein	NA
DNG_00026	5	1	2	5	2.39773	2.02633	-0.371409	0.715943	uncharacterized+protein	NA
DNG_00027	0	0	1	0	-1.6688	-1.07208	0.596725	0.353911	uncharacterized+protein	NA
DNG_00028	17	26	23	28	4.03429	3.4451	-0.589191	0.0805652	probable+catechol+dioxygenase	NA
DNG_00029	6	11	13	11	2.66935	2.2373	-0.432057	0.349886	probable+maleylacetate+reductase	NA
DNG_00030	4	7	4	5	1.60568	0.398586	-1.20709	0.0437312	related+to+4-cresol+dehydrogenase+flavoprotein+subunit	NA
DNG_00031	19	20	5	11	3.25887	1.03498	-2.22389	0.0059181	related+to+lignostilbene+dioxygenase	NA
DNG_00032	1	0	1	5	-0.3409	0.520585	0.861486	0.441226	related+to+short+chain+dehydrogenase	NA
DNG_00033	7	14	12	9	2.88352	2.01715	-0.866366	0.137082	related+to+2-polyprenyl-6-methoxyphenol+hydroxylase+and+related+FAD-dependent+oxidoreductases	NA
DNG_00034	1	2	2	3	0.169726	0.0363959	-0.133331	0.775387	related+to+6-hydroxy-D-nicotine+oxidase	NA
DNG_00035	11	14	11	10	3.57211	2.41309	-1.15902	0.0468859	related+to+dienelactone+hydrolase+family+protein	NA
DNG_00036	0	0	0	0	-2.00278	-2.00278	-6.66134e-16	1	related+to+ADH3+-+alcohol+dehydrogenase+III	NA
DNG_00037	0	1	1	2	-1.32039	-0.791017	0.52937	0.387943	related+to+cytochrome+P450	NA
DNG_00038	7	12	13	19	1.13048	0.951114	-0.179363	0.577112	uncharacterized+protein	NA
DNG_00039	1	0	0	2	-0.674678	-1.08444	-0.409762	0.72305	uncharacterized+protein	NA
DNG_00040	0	1	0	0	0.0942747	-0.749319	-0.843594	0.207666	uncharacterized+protein	NA
DNG_00041	0	1	1	1	-1.2239	-0.845814	0.378087	0.607698	related+to+cytochrome+P450+CYP3/CYP5/CYP6/CYP9+subfamilies	NA
DNG_00042	0	0	0	0	-2.66242	-2.66242	-6.66134e-16	1	uncharacterized+protein	NA
DNG_00043	0	0	1	0	-2.54414	-1.94742	0.596725	0.353911	related+to+triacylglycerol+lipase+II+precursor	NA
DNG_00044	0	0	0	0	-1.31508	-1.31508	-6.66134e-16	1	uncharacterized+protein	NA
DNG_00045	3	3	5	10	0.980655	1.12025	0.139592	0.774001	uncharacterized+protein	NA
DNG_00046	3	5	6	18	1.61904	2.13227	0.513237	0.298297	uncharacterized+protein	NA
DNG_00047	21	24	34	68	3.94861	4.32767	0.379059	0.314381	related+to+beta-1,4-mannosyl-glycoprotein+4-beta-N-acetylglucosaminyltransferase	NA
DNG_00048	21	30	29	31	3.79198	3.21461	-0.577371	0.0890857	uncharacterized+protein	NA
DNG_00049	0	1	2	2	-3.17508	-2.06592	1.10916	0.212556	related+to+acetylxylan+esterase	NA
DNG_00050	54	83	113	124	4.54445	5.00807	0.463619	0.0540295	uncharacterized+protein	NA
DNG_00051	18	28	61	54	3.77988	4.36137	0.581484	0.141898	uncharacterized+protein	NA
DNG_00052	0	1	73	93	-0.733132	5.73081	6.46394	0.000290697	uncharacterized+protein	NA
DNG_00053	1	0	0	0	-0.224804	-1.08384	-0.859038	0.288496	uncharacterized+protein	NA
DNG_00054	1	0	0	0	-2.28332	-3.14235	-0.859038	0.288496	uncharacterized+protein	NA
DNG_00055	0	0	0	0	-0.246316	-0.246316	-6.66134e-16	1	uncharacterized+protein	NA
DNG_00056	0	0	0	0	-2.10518	-2.10518	-6.66134e-16	1	uncharacterized+protein	NA
DNG_00057	8	18	22	788	2.0678	5.01865	2.95085	0.291347	related+to+PTR2+-+Di-+and+tripeptide+permease	NA
DNG_00058	1	0	6	2	-1.06179	0.282446	1.34423	0.357652	uncharacterized+protein	NA
DNG_00059	12	24	37	59	2.69336	3.33519	0.641828	0.0780579	uncharacterized+protein	NA
DNG_00060	66	103	289	170	5.91378	7.04996	1.13618	0.0484423	uncharacterized+protein	NA
DNG_00061	0	0	0	0	-1.74932	-1.74932	-6.66134e-16	1	uncharacterized+protein	NA
DNG_00062	0	0	0	0	-1.85806	-1.85806	-6.66134e-16	1	related+to+oxidoreductase	NA
DNG_00063	18	17	38	59	2.23685	2.89864	0.661791	0.0897193	uncharacterized+protein	NA
DNG_00064	88	108	81	113	5.92009	5.61133	-0.308761	0.127436	probable+2-dehydropantoate+2-reductase	NA
DNG_00065	1	0	1	9	0.00398391	1.34092	1.33693	0.352999	uncharacterized+protein	NA
DNG_00066	5	4	14	22	2.77921	3.75129	0.972078	0.0786235	uncharacterized+protein	NA
DNG_00067	2	6	0	0	3.19215	-0.400026	-3.59217	0.00237475	related+to+cupin+domain+protein	NA
DNG_00068	22	32	76	59	4.38988	4.89662	0.506742	0.172765	uncharacterized+protein	NA
DNG_00069	1	0	0	0	1.18071	0.321673	-0.859038	0.288496	uncharacterized+protein	NA
DNG_00070	21	20	23	31	3.87502	3.40881	-0.466204	0.194265	uncharacterized+protein	NA
DNG_00071	3	12	6	4	2.37614	1.18946	-1.18668	0.174551	uncharacterized+protein	NA
DNG_00072	24	43	24	42	3.71894	2.93118	-0.787769	0.0441128	uncharacterized+protein	NA
DNG_00073	0	7	14	57	0.0597359	3.48005	3.42032	0.0939698	uncharacterized+protein	NA
DNG_00074	1	4	1	5	0.829349	0.0237828	-0.805566	0.325338	related+to+TAM+domain+methyltransferase	NA
DNG_00075	25	14	23	9	4.04938	2.84205	-1.20734	0.257347	uncharacterized+protein	NA
DNG_00076	9	10	7	1	2.26224	-0.261587	-2.52383	0.0531157	uncharacterized+protein	NA
DNG_00077	0	0	1	6	-1.60865	0.696483	2.30513	0.0238128	uncharacterized+protein	NA
DNG_00078	5	10	17	33	2.37806	3.17307	0.795003	0.077739	uncharacterized+protein	NA
DNG_00079	22	35	65	79	4.11084	4.83118	0.720336	0.0250882	uncharacterized+protein	NA
DNG_00080	6	13	13	12	2.96539	2.49454	-0.470857	0.324424	related+to+RTM1+protein	NA
DNG_00081	1	3	5	9	-0.579326	0.15437	0.733697	0.193765	related+to+sterol+glucosyltransferase	NA
DNG_00082	13	17	17	14	4.30393	3.45738	-0.846553	0.102989	uncharacterized+protein	NA
DNG_00083	0	4	2	3	-0.425472	-0.202023	0.223449	0.798202	related+to+PHO12+-+secreted+acid+phosphatase	NA
DNG_00084	0	0	21	17	-2.1864	2.49809	4.68449	0.00118689	probable+endonuclease/exonuclease/phosphatase+family+protein	NA
DNG_00085	12	27	239	241	3.25515	6.45512	3.19997	0.000264151	related+to+trichodiene+oxygenase+cytochrome+P450	NA
DNG_00086	1	5	5	9	0.490683	0.922138	0.431455	0.486372	uncharacterized+protein	NA
DNG_00087	1	2	2	4	-0.325693	-0.32681	-0.00111672	0.998031	uncharacterized+protein	NA
DNG_00088	29	36	32	55	4.24783	3.89175	-0.356075	0.207375	uncharacterized+protein	NA
DNG_00089	0	2	0	2	-0.170943	-0.739464	-0.568521	0.642235	uncharacterized+protein	NA
DNG_00090	226	219	249	296	5.90096	6.1079	0.206941	0.221023	related+to+Rab6+GTPase+activating+protein,+GAPCenA	NA
DNG_00091	181	171	183	217	4.53855	4.58062	0.0420658	0.793735	related+to+TRS130+TRAPP+subunit+of+130+kDa+involved+in+targeting+and+fusion+of+ER+to+golgi+transport+vesicles	NA
DNG_00092	2	9	65	144	2.65153	6.41734	3.76582	0.0104464	uncharacterized+protein	NA
DNG_00093	772	816	647	601	8.1172	7.82253	-0.294675	0.0170643	probable+CCT2+-+chaperonin+of+the+TCP1+ring+complex,+cytosolic	NA
DNG_00094	941	936	592	633	7.85021	7.30768	-0.542531	0.00271774	probable+Eukaryotic+translation+initiation+factor+3+subunit+B	NA
DNG_00095	876	893	818	976	8.39062	8.51147	0.120843	0.254282	related+to+delta-12+fatty+acid+desaturase	NA
DNG_00096	2	0	9	23	-1.21499	1.73083	2.94582	0.0501458	related+to+DHA14-like+major+facilitator,+ABC+transporter	NA
DNG_00097	227	254	188	257	5.56346	5.34802	-0.215438	0.203903	uncharacterized+protein	NA
DNG_00098	74	94	77	104	6.55597	6.32147	-0.234504	0.217888	uncharacterized+protein	NA
DNG_00099	111	158	140	188	6.05271	6.14473	0.0920254	0.647085	related+to+geranylgeranyltransferase+beta+subunit	NA
DNG_00100	100	99	108	140	4.64414	4.70107	0.0569336	0.765557	related+to+serine/threonine-specific+protein+kinase	NA
DNG_00101	20	29	26	16	4.95471	3.69451	-1.2602	0.0287749	uncharacterized+protein	NA
DNG_00102	369	394	413	516	5.8391	6.09923	0.260127	0.126771	related+to+IRE1+-+protein+kinase	NA
DNG_00103	1	5	9	4	1.96338	2.27008	0.306697	0.745658	uncharacterized+protein	NA
DNG_00104	173	169	121	129	5.43909	4.7737	-0.665384	0.014997	related+to+E3+ubiquitin+ligase	NA
DNG_00105	0	1	2	2	-1.62622	-0.517054	1.10916	0.212556	uncharacterized+protein	NA
DNG_00106	20	14	25	62	3.73214	4.21455	0.482407	0.433018	uncharacterized+protein	NA
DNG_00107	79	109	99	98	6.2023	5.93998	-0.262319	0.243724	probable+UAF30+-+subunit+of+RNA+polymerase+I+transcription+factor	NA
DNG_00108	66	99	106	64	8.20239	7.74627	-0.45612	0.334331	related+to+COX23+Protein+that+functions+in+mitochondrial+copper+homeostasis+and+is+essential+for+functional+cytochrome+oxidase+expression	NA
DNG_00109	268	307	309	271	7.06217	6.97815	-0.084027	0.499691	related+to+Peptidase+M20+domain-containing+protein+SMAC_03666.2	NA
DNG_00110	337	385	309	231	7.51049	6.97835	-0.532139	0.0312701	probable+cig2+protein+(putative+GDP-GTP+exchange+factor)	NA
DNG_00111	158	161	193	164	7.04776	7.01824	-0.0295208	0.888103	related+to+middle+part+of+C.elegans+myosin+heavy+chain+A	NA
DNG_00112	226	218	248	213	5.83896	5.76933	-0.0696248	0.728186	uncharacterized+protein	NA
DNG_00113	1	1	1	0	0.399871	-0.727494	-1.12737	0.207636	uncharacterized+protein	NA
DNG_00114	592	660	664	889	6.12698	6.47628	0.349306	0.0805308	probable+clathrin+heavy+chain	NA
DNG_00115	80	82	79	71	6.51373	5.97262	-0.541105	0.131641	related+to+bZIP+transcription+factor	NA
DNG_00116	2	1	3	2	-0.216407	-0.458186	-0.241778	0.795597	related+to+allantoate+permease	NA
DNG_00117	1	0	0	0	-1.49221	-2.35125	-0.859038	0.288496	related+to+G+protein+coupled+receptor+like+protein	NA
DNG_00118	0	0	0	0	-2.92559	-2.92559	-6.66134e-16	1	uncharacterized+protein	NA
DNG_00119	0	0	0	1	0.0884738	0.534743	0.446269	0.418262	uncharacterized+protein	NA
DNG_00120	199	300	315	287	6.11399	6.30114	0.187144	0.35069	uncharacterized+protein	NA
DNG_00121	408	451	477	438	8.49255	8.56959	0.0770436	0.4347	proteasome+subunit+beta+type-9+precursor	NA
DNG_00122	136	153	182	322	5.92285	6.54093	0.618073	0.0845563	related+to+PCL7+-+cyclin+like+protein+interacting+with+Pho85p	NA
DNG_00123	94	123	141	122	5.99087	5.98891	-0.00195933	0.992739	related+to+arylamine+N-acetyltransferase	NA
DNG_00124	7	18	48	34	4.25553	5.14715	0.891621	0.185972	related+to+DUF74+domain+protein	NA
DNG_00125	207	214	221	269	5.51599	5.63118	0.115186	0.441799	related+to+Probable+dipeptidyl-aminopeptidase+B	NA
DNG_00126	164	154	104	139	4.16724	3.56198	-0.605257	0.0315903	related+to+SWR1+-+DEAH-box+protein,+putative+RNA+helicase	NA
DNG_00127	475	516	454	417	9.10477	8.90175	-0.203019	0.0829577	uncharacterized+protein	NA
DNG_00128	0	2	0	1	1.18415	0.321756	-0.862396	0.438822	uncharacterized+protein	NA
DNG_00129	0	6	1	0	1.84695	0.529058	-1.3179	0.441938	uncharacterized+protein	NA
DNG_00130	1	4	3	1	1.65694	0.541983	-1.11495	0.25934	uncharacterized+protein	NA
DNG_00131	0	0	0	0	1.90664	1.90664	-6.66134e-16	1	uncharacterized+protein	NA
DNG_00132	0	0	3	11	-1.26118	1.96752	3.2287	0.00545247	uncharacterized+protein	NA
DNG_00133	3	6	14	31	2.66343	3.89994	1.2365	0.0406005	uncharacterized+protein	NA
DNG_00134	3	5	10	23	3.27277	4.27208	0.999307	0.0608333	uncharacterized+protein	NA
DNG_00135	150	205	303	366	7.19447	8.00854	0.814076	0.00778891	uncharacterized+protein	NA
DNG_00136	106	129	173	256	3.948	4.61664	0.668641	0.0274631	probable+4-alpha-glucanotransferase+/+amylo-1,6-glucosidase+(glycogen-debranching+enzyme)	NA
DNG_00137	397	479	486	572	7.58112	7.85406	0.272938	0.0814243	probable+Glycerol-3-phosphate+dehydrogenase+[NAD(+)]	NA
DNG_00138	265	283	265	453	7.18046	7.48645	0.305995	0.298078	uncharacterized+protein	NA
DNG_00139	24	50	14	25	3.46698	1.76815	-1.69883	0.00676431	uncharacterized+protein	NA
DNG_00140	256	307	272	280	7.87117	7.76002	-0.111147	0.303926	related+to+Presequence+translocated-associated+motor+subunit+PAM17,+mitochondrial	NA
DNG_00141	129	174	131	174	6.02766	5.83721	-0.190452	0.315315	related+to+molybdenum+cofactor+biosynthetic+protein	NA
DNG_00142	92	104	61	73	6.77148	5.81165	-0.959834	0.00633656	uncharacterized+protein	NA
DNG_00143	63	75	80	149	6.03128	6.38988	0.358592	0.255877	related+to+sentrin-specific+protease+SENP8+(SUMO-specific+protease)	NA
DNG_00144	35	27	52	89	2.55748	3.14685	0.589371	0.194459	uncharacterized+protein	NA
DNG_00145	132	206	177	353	5.80283	6.27408	0.471252	0.295308	related+to+multidrug+resistance+protein	NA
DNG_00146	79	121	66	183	5.5347	5.45371	-0.0809935	0.870293	related+to+fungal+transcriptional+regulatory+protein	NA
DNG_00147	60	71	66	86	4.60349	4.39203	-0.211458	0.280747	uncharacterized+protein	NA
DNG_00148	125	180	150	204	5.43138	5.46612	0.0347438	0.867393	uncharacterized+protein	NA
DNG_00149	304	387	354	271	7.62962	7.39105	-0.238569	0.266595	related+to+dihydrodipicolinate+synthase	NA
DNG_00150	11	24	6	3	4.7403	2.13329	-2.60702	0.0119334	uncharacterized+protein	NA
DNG_00151	25	39	28	22	4.10799	2.94735	-1.16065	0.0317464	uncharacterized+protein	NA
DNG_00152	21	28	26	25	3.51645	2.72125	-0.795195	0.0637758	related+to+permease	NA
DNG_00153	0	0	17	1	-1.98882	0.590327	2.57915	0.123675	related+to+E.coli+dioxygenase	NA
DNG_00154	5	7	17	13	1.50758	1.87316	0.365582	0.471697	uncharacterized+protein	NA
DNG_00155	7	14	9	16	1.68126	0.988404	-0.69286	0.109238	related+to+ROT2+-+glucosidase+II,+catalytic+subunit	NA
DNG_00156	3	3	6	5	0.768826	0.522929	-0.245897	0.69387	related+to+permease+of+the+major+facilitator+superfamily	NA
DNG_00157	15	39	126	56	5.64731	6.65529	1.00798	0.258717	uncharacterized+protein	NA
DNG_00158	0	0	1	1	-3.36606	-2.32285	1.0432	0.0951322	uncharacterized+protein	NA
DNG_00159	606	762	1024	620	7.9747	8.23228	0.257578	0.408672	probable+neutral+amino+acid+permease	NA
DNG_00160	36	47	55	75	4.44534	4.51932	0.073977	0.71174	uncharacterized+protein	NA
DNG_00161	6	39	117	32	3.7585	4.83489	1.07638	0.445446	uncharacterized+protein	NA
DNG_00162	4	15	20	84	2.61761	4.19972	1.58212	0.158215	uncharacterized+protein	NA
DNG_00163	92	122	39	125	5.8997	4.99186	-0.907834	0.107653	uncharacterized+protein	NA
DNG_00164	1	0	2	12	-1.07972	0.906838	1.98656	0.159402	probable+dehydrogenases+and+related+proteins	NA
DNG_00165	0	0	1	0	-2.50454	-1.90782	0.596725	0.353911	probable+permease+of+the+major+facilitator+superfamily	NA
DNG_00166	46	83	68	84	5.27565	5.10081	-0.174845	0.449946	uncharacterized+protein	NA
DNG_00167	68	98	122	190	6.14351	6.78477	0.641255	0.0565227	probable+ubiquitin+thiolesterase+L3	NA
DNG_00168	9	16	40	58	2.94135	4.10076	1.15942	0.00911778	uncharacterized+protein	NA
DNG_00169	70	115	237	195	5.30463	6.29797	0.993342	0.0204	related+to+anon-37cs+protein	NA
DNG_00170	202	221	111	79	7.77826	6.29519	-1.48306	0.00602766	uncharacterized+protein	NA
DNG_00171	124	138	34	8	7.89753	4.34277	-3.55476	0.00616404	uncharacterized+protein	NA
DNG_00172	422	406	148	88	7.29133	5.20852	-2.08281	0.00437485	related+to+nicotinamide+mononucleotide+permease	NA
DNG_00173	12	24	15	9	5.04917	3.61669	-1.43248	0.0532144	uncharacterized+protein	NA
DNG_00174	37	46	33	43	6.46242	5.65904	-0.80338	0.0213935	uncharacterized+protein	NA
DNG_00175	6	5	2	6	3.37823	1.9817	-1.39652	0.0821372	uncharacterized+protein	NA
DNG_00176	5	16	43	31	3.56172	4.62038	1.05866	0.163067	probable+manganese+superoxide+dismutase+precursor+(sod-2)	NA
DNG_00177	19	27	23	28	5.07324	4.38249	-0.690751	0.0495179	uncharacterized+protein	NA
DNG_00178	108	130	135	260	5.29704	5.89536	0.598315	0.0697278	uncharacterized+protein	NA
DNG_00179	1	2	1	1	-0.226045	-1.51452	-1.28848	0.0546822	related+to+Meiotically+up-regulated+gene+157+protein	NA
DNG_00180	0	0	0	2	-0.254828	0.52141	0.776238	0.245577	uncharacterized+protein	NA
DNG_00181	280	294	261	313	5.53535	5.46436	-0.0709869	0.589464	probable+peroxin-1	NA
DNG_00182	286	291	266	359	6.11223	6.16581	0.0535852	0.771064	probable+DNA+replication+licensing+factor	NA
DNG_00183	460	459	390	314	7.5363	7.10361	-0.43269	0.0528599	related+to+ribosomal+protein	NA
DNG_00184	186	216	111	102	7.65589	6.47037	-1.18552	0.0020339	related+to+regulator+of+ribosome+biogenesis	NA
DNG_00185	115	155	182	156	6.33318	6.43492	0.101736	0.63443	uncharacterized+protein	NA
DNG_00186	189	177	207	208	5.02321	5.06362	0.0404095	0.800596	related+to+DNA+mismatch+repair+protein	NA
DNG_00187	0	0	0	0	-1.75833	-1.75833	-6.66134e-16	1	uncharacterized+protein	NA
DNG_00188	167	228	167	220	6.89252	6.71946	-0.173052	0.376241	probable+Rab+geranylgeranyl+transferase+type+II+beta+subunit	NA
DNG_00189	71	82	86	133	5.37795	5.56422	0.186261	0.417682	related+to+GTPase-activating+protein+beta-chimerin	NA
DNG_00190	238	207	186	264	5.84906	5.7591	-0.0899645	0.725227	related+to+FMO1+Flavin-containing+monooxygenase	NA
DNG_00191	38	287	742	506	6.10242	8.38982	2.2874	0.0411739	related+to+D-lactate+dehydrogenase	NA
DNG_00192	17	62	191	46	4.82126	5.58594	0.764674	0.536719	related+to+O-Methyltransferase+involved+in+polyketide+biosynthesis	NA
DNG_00193	115	150	188	213	4.04278	4.46199	0.419213	0.0274443	uncharacterized+protein	NA
DNG_00194	0	2	4	10	-1.94308	0.0927485	2.03582	0.0845866	uncharacterized+protein	NA
DNG_00195	50	45	174	549	2.79108	5.24633	2.45525	0.0436357	related+to+multidrug+resistance+protein	NA
DNG_00196	0	0	0	0	0.67883	0.67883	-6.66134e-16	1	uncharacterized+protein	NA
DNG_00197	1	2	0	6	-0.826581	-1.67489	-0.848308	0.413995	related+to+MSH4+-+meiosis-specific+protein	NA
DNG_00198	60	61	55	109	3.38143	3.36278	-0.018655	0.957212	uncharacterized+protein	NA
DNG_00199	277	332	151	97	6.85139	5.28588	-1.56551	0.00512754	probable+WD40-repeat+protein+(notchless+protein)	NA
DNG_00200	719	760	533	268	8.48109	7.38548	-1.09562	0.0116606	related+to+branched-chain+amino+acid+aminotransferase	NA
DNG_00201	200	287	704	745	5.80639	7.36851	1.56212	0.0002758	related+to+interferon-regulated+resistance+GTP-binding+protein	NA
DNG_00202	90	104	78	100	6.55442	6.09228	-0.462145	0.0408504	related+to+transmembrane+protein+Tex-261	NA
DNG_00203	155	185	85	105	6.93102	5.8353	-1.09572	0.00131112	related+to+N-methyltransferases	NA
DNG_00204	6	6	107	109	1.37722	4.77738	3.40016	0.00084206	related+to+Tyrosinase	NA
DNG_00205	643	643	523	577	8.20283	8.00905	-0.193774	0.113216	related+to+polyadenylate-binding+protein	NA
DNG_00206	183	207	158	266	6.21186	6.17487	-0.0369962	0.872954	related+to+UBX5+-+UBX+(ubiquitin+regulatory+X)+domain-containing+protein	NA
DNG_00207	65	77	74	89	7.2664	7.06537	-0.201033	0.293494	uncharacterized+protein	NA
DNG_00208	16	18	16	123	4.32166	5.089	0.767345	0.465605	uncharacterized+protein	NA
DNG_00209	163	172	173	188	7.42268	7.36255	-0.0601251	0.63068	related+to+TRS23+-+TRAPP+subunit+involved+in+targeting+and+fusion+of+ER+to+golgi+transport+vesicles	NA
DNG_00210	372	456	469	438	8.07563	8.18656	0.110935	0.341754	probable+multiubiquitin+chain+binding+protein+(MBP1)	NA
DNG_00211	127	140	153	138	6.21799	6.09538	-0.122607	0.521243	uncharacterized+protein	NA
DNG_00212	375	406	363	318	8.52602	8.26414	-0.261874	0.0844941	related+to+density-regulated+protein,+translation+initiation+factor	NA
DNG_00213	166	221	206	192	9.20839	9.10165	-0.106742	0.534048	uncharacterized+protein	NA
DNG_00214	203	307	529	415	6.90059	7.72556	0.824967	0.0249005	related+to+flavin+oxidoreductase	NA
DNG_00215	81	101	129	88	7.85791	7.59655	-0.261357	0.345196	related+to+YOS1,+subunit+of+the+Yip1p-Yif1p+Complex,+required+for+Transport+between+the+ER+and+th	NA
DNG_00216	156	194	247	342	5.51878	6.14423	0.625444	0.0238998	related+to+carbon+catabolite+repression+protein+CREB	NA
DNG_00217	300	486	790	788	7.60602	8.6615	1.05548	0.0023306	probable+phosphate+transport+protein,+mitochondrial	NA
DNG_00218	198	261	262	278	8.06865	8.17828	0.10963	0.365891	related+to+cystathionine+beta-synthase	NA
DNG_00219	236	292	258	262	7.99146	7.88987	-0.101589	0.382502	uncharacterized+protein	NA
DNG_00220	28	50	49	33	4.37417	3.71965	-0.654528	0.214224	related+to+hydrolases+or+acyltransferases+(alpha/beta+hydrolase+superfamily)	NA
DNG_00221	116	179	131	123	6.0096	5.55936	-0.450242	0.120147	uncharacterized+protein	NA
DNG_00222	552	607	662	601	8.17024	8.32412	0.153877	0.133607	probable+isocitrate+dehydrogenase+[NAD]+subunit+1,+mitochondrial+precursor	NA
DNG_00223	59	101	135	201	4.85979	5.6825	0.822705	0.0416192	related+to+cytochrome+P450+CYP2+subfamily	NA
DNG_00224	77	72	77	118	3.11444	3.14835	0.0339131	0.901984	related+to+ECM29+protein	NA
DNG_00225	102	100	95	178	4.99865	5.15736	0.158712	0.642463	related+to+severin+kinase	NA
DNG_00226	98	89	76	173	3.16963	3.24464	0.0750113	0.867283	probable+adenylate+cyclase	NA
DNG_00227	124	141	109	147	5.13737	4.84678	-0.290596	0.122425	uncharacterized+protein	NA
DNG_00228	34	66	53	163	5.04421	5.60968	0.565468	0.386773	probable+GCY1+Galactose-induced+protein+of+aldo/keto+reductase+family	NA
DNG_00229	63	131	108	578	3.27951	4.56542	1.28591	0.268621	uncharacterized+protein	NA
DNG_00230	195	231	218	245	6.50866	6.52291	0.0142572	0.895434	uncharacterized+protein	NA
DNG_00231	309	329	289	236	9.83758	9.45018	-0.387401	0.0685342	probable+ribosomal+protein+S28B	NA
DNG_00232	155	212	175	126	8.1885	7.66602	-0.522477	0.124317	related+to+Molybdopterin+synthase+sulfur+carrier+subunit	NA
DNG_00233	14	21	15	10	5.70749	4.18681	-1.52068	0.0180086	related+to+Found+in+Mitochondrial+Proteome	NA
DNG_00234	125	142	158	310	4.41949	5.00551	0.586013	0.132266	uncharacterized+protein	NA
DNG_00235	92	118	106	97	5.38467	5.01255	-0.372123	0.132405	related+to+MNN10+Subunit+of+mannosyltransferase+complex	NA
DNG_00236	102	110	71	107	5.23085	4.65264	-0.578205	0.04279	related+to+steroid+monooxygenase	NA
DNG_00237	238	311	141	172	7.12925	6.18418	-0.945066	0.00276945	related+to+MNI1+Putative+S-adenosylmethionine-dependent+methyltransferase+of+the+seven+beta-strand+family	NA
DNG_00238	478	485	473	486	8.85441	8.85263	-0.00177575	0.983841	uncharacterized+protein	NA
DNG_00239	73	62	74	64	5.01509	4.5692	-0.445896	0.300873	related+to+PTC7+-+2C+protein+phosphatase	NA
DNG_00240	488	545	772	509	8.41892	8.70177	0.282845	0.21593	probable+succinate+dehydrogenase+(ubiquinone)+iron-sulfur+protein+precursor	NA
DNG_00241	186	238	272	245	6.80088	6.97572	0.174844	0.291893	probable+C-3+sterol+dehydrogenase/3-beta-hydroxysteroid+dehydrogenase+and+related+dehydrogenases	NA
DNG_00242	321	354	339	301	7.80907	7.65466	-0.154411	0.23718	probable+F-actin-capping+protein+subunit+beta	NA
DNG_00243	140	137	88	142	6.01116	5.48852	-0.522635	0.0922588	uncharacterized+protein	NA
DNG_00244	151	171	206	327	5.7699	6.34449	0.574583	0.0588458	probable+Autophagy-related+protein+22	NA
DNG_00245	1	2	8	16	0.567951	2.28563	1.71767	0.0165867	probable+Probable+endo-1,4-beta-xylanase+C	NA
DNG_00246	326	381	480	465	8.95031	9.34377	0.393459	0.010197	uncharacterized+protein	NA
DNG_00247	105	119	124	143	4.49915	4.50176	0.00261222	0.984941	related+to+enhancer-trap-locus-1+protein	NA
DNG_00248	125	178	129	139	8.05438	7.65839	-0.395986	0.0665492	related+to+Vacuolar+ATPase+assembly+integral+membrane+protein+VMA21	NA
DNG_00249	155	205	145	175	7.59729	7.25552	-0.341768	0.0680202	probable+DNA-directed+RNA+polymerase+II+chain+Rpb7	NA
DNG_00250	107	135	132	154	7.01545	7.02082	0.00537002	0.96842	related+to+DUF962+domain+protein	NA
DNG_00251	3	4	3	16	1.72655	1.72111	-0.00543858	0.993929	uncharacterized+protein	NA
DNG_00252	1	1	2	2	0.707538	0.71208	0.00454203	0.994653	uncharacterized+protein	NA
DNG_00253	98	92	184	267	4.68439	5.73779	1.0534	0.0183275	related+to+molybdenum+cofactor+sulfurase+HxB+protein	NA
DNG_00254	76	79	86	108	4.79889	4.78535	-0.0135457	0.940233	related+to+cell+division+control+protein+CDC18+	NA
DNG_00255	819	832	579	451	8.52869	7.87705	-0.651642	0.00906782	probable+acetylglutamate+kinase/N-acetyl-gamma-glutamyl-phosphate+reductase+precursor+(ARG-6)	NA
DNG_00256	109	99	102	129	4.72984	4.62241	-0.107425	0.599705	related+to+pH-response+regulator+protein+palF/RIM8	NA
DNG_00257	0	0	0	1	-0.659218	-0.212949	0.446269	0.418262	uncharacterized+protein	NA
DNG_00258	80	132	121	71	7.65069	7.06136	-0.589326	0.265664	uncharacterized+protein	NA
DNG_00259	41	49	17	29	5.65694	3.97685	-1.68009	0.00250735	uncharacterized+protein	NA
DNG_00260	131	128	81	76	6.72953	5.64357	-1.08596	0.0147489	related+to+UTP23+Essential+nucleolar+protein+that+is+a+component+of+the+SSU+(small+subunit)+processome+involved+in+40S+ribosomal+subunit+biogenesis	NA
DNG_00261	65	85	140	195	5.35919	6.25659	0.897398	0.0079753	uncharacterized+protein	NA
DNG_00262	253	315	469	512	5.33909	6.09357	0.754478	0.0023655	related+to+CAF120+CCR4+Associated+Factor+120+kDa	NA
DNG_00263	129	132	106	163	4.41654	4.21866	-0.197874	0.408416	related+to+protein+kinase+RAD53	NA
DNG_00264	154	167	148	160	5.22398	4.9682	-0.255777	0.107686	uncharacterized+protein	NA
DNG_00265	338	420	646	406	7.14492	7.54573	0.400808	0.194193	probable+ammonium+transporter+MEAA	NA
DNG_00266	122	141	162	150	5.50316	5.51656	0.0134033	0.93331	related+to+phytase	NA
DNG_00267	373	460	235	170	8.31615	7.14595	-1.17019	0.00667283	related+to+TfdA+family+oxidoreductase	NA
DNG_00268	53	70	22	19	8.21629	5.95697	-2.25932	0.00185825	uncharacterized+protein	NA
DNG_00269	425	579	839	892	7.32755	8.17847	0.850923	0.00168892	uncharacterized+protein	NA
DNG_00270	2	2	4	6	5.51824	5.83255	0.314305	0.514795	uncharacterized+protein	NA
DNG_00271	301	417	476	419	6.84824	7.13006	0.281816	0.150011	uncharacterized+protein	NA
DNG_00272	32	54	47	98	4.33226	4.51239	0.180131	0.634681	uncharacterized+protein	NA
DNG_00273	82	87	99	133	4.37111	4.53149	0.160379	0.430049	uncharacterized+protein	NA
DNG_00274	297	329	319	317	8.24127	8.18526	-0.0560111	0.56371	probable+EMP24+protein+precursor	NA
DNG_00275	654	660	615	583	9.3887	9.29213	-0.0965645	0.308457	probable+ADP-ribosylation+factor	NA
DNG_00276	91	122	166	159	7.48054	7.84272	0.362178	0.0895915	uncharacterized+protein	NA
DNG_00277	81	106	78	129	4.88224	4.69229	-0.18995	0.421507	uncharacterized+protein	NA
DNG_00278	466	490	430	359	9.31749	9.01331	-0.304183	0.0746199	probable+ribosomal+protein+L35	NA
DNG_00279	957	920	599	408	8.17198	7.29063	-0.881343	0.0127065	probable+5-aminoimidazole-4-carboxamide+ribonucleotide+transformylase/IMP+cyclohydrolase	NA
DNG_00280	149	217	259	242	7.31717	7.64992	0.332752	0.1193	related+to+SNARE+protein+of+Golgi+compartment	NA
DNG_00281	154	147	182	124	6.29436	6.05728	-0.237075	0.489586	related+to+F1F0+ATPase+complex+assembly+protein	NA
DNG_00282	287	354	328	360	6.97456	7.01829	0.0437324	0.69011	probable+branched-chain+alpha-keto+acid+dehydrogenase+complex	NA
DNG_00283	184	223	109	49	7.42864	5.52923	-1.89941	0.0141674	related+to+thermoresistant+gluconokinase	NA
DNG_00284	800	845	768	1013	7.74443	7.92386	0.17943	0.216416	probable+dipeptidylpeptidase+III	NA
DNG_00285	743	761	645	501	9.47056	9.09787	-0.372691	0.0543486	probable+ribosomal+protein+L6.e.B,+cytosolic	NA
DNG_00286	306	354	338	355	6.33492	6.33922	0.00430265	0.961808	probable+chaperonin+ClpB	NA
DNG_00287	212	180	189	228	5.04025	5.0176	-0.0226468	0.907339	related+to+Pre-mRNA-processing+ATP-dependent+RNA+helicase+PRP5	NA
DNG_00288	80	104	83	78	6.30922	5.71875	-0.590472	0.0511385	uncharacterized+protein	NA
DNG_00289	3	5	7	11	1.77722	1.89729	0.120069	0.770633	uncharacterized+protein	NA
DNG_00290	208	223	148	143	6.43115	5.68395	-0.747201	0.00729413	related+to+L-lactate+dehydrogenase	NA
DNG_00291	118	136	140	81	6.59363	5.98289	-0.610738	0.152523	related+to+related+molecular+chaperone	NA
DNG_00292	1	5	6	5	1.20193	1.30294	0.101002	0.898364	uncharacterized+protein	NA
DNG_00293	43	58	72	119	5.51997	6.00034	0.480363	0.102002	related+to+esterase	NA
DNG_00294	125	152	153	212	6.07259	6.27182	0.199228	0.2745	related+to+COP9+signalosome+subunit+4	NA
DNG_00295	45	68	75	128	3.73519	4.17044	0.435253	0.174017	uncharacterized+protein	NA
DNG_00296	190	212	165	192	4.68957	4.36706	-0.322519	0.0469249	related+to+DNA+repair+protein+rad8	NA
DNG_00297	282	373	339	338	7.26712	7.2526	-0.0145209	0.901516	uncharacterized+protein	NA
DNG_00298	104	133	112	183	4.83476	4.90527	0.0705154	0.763414	related+to+cell+cycle+checkpoint+protein+RAD17	NA
DNG_00299	177	167	179	163	5.00032	4.81164	-0.188678	0.385607	uncharacterized+protein	NA
DNG_00300	159	195	181	324	5.89822	6.24925	0.351026	0.254755	uncharacterized+protein	NA
DNG_00301	51	52	50	59	4.2964	3.78713	-0.509274	0.107041	related+to+retrograde+regulation+protein+RTG2	NA
DNG_00302	139	192	187	213	6.19655	6.31766	0.12111	0.400058	uncharacterized+protein	NA
DNG_00303	14	18	20	40	2.64364	2.61922	-0.024421	0.938044	uncharacterized+protein	NA
DNG_00304	11	15	11	26	3.33989	2.84467	-0.495221	0.226032	uncharacterized+protein	NA
DNG_00305	89	107	100	121	5.20232	5.07764	-0.124679	0.423007	related+to+ECM39+protein,+involved+in+cell+wall+biogenesis+and+architecture	NA
DNG_00306	131	175	128	134	7.68228	7.23032	-0.451962	0.041771	related+to+DNA-directed+RNA+polymerase+II+chain	NA
DNG_00307	1	4	7	42	0.780132	2.73909	1.95896	0.121943	uncharacterized+protein	NA
DNG_00308	356	392	217	132	6.64876	5.34315	-1.30561	0.00807396	related+to+PUF6+Member+of+the+PUF+protein+family	NA
DNG_00309	0	0	5	7	-0.59363	2.54628	3.13991	0.00242738	uncharacterized+protein	NA
DNG_00310	3	0	18	23	0.904761	4.0781	3.17334	0.032042	uncharacterized+protein	NA
DNG_00311	5	4	3	19	2.77661	2.57729	-0.199314	0.831216	uncharacterized+protein	NA
DNG_00312	14	12	12	15	3.18225	2.40076	-0.78149	0.138708	uncharacterized+protein	NA
DNG_00313	345	402	332	369	7.77996	7.64018	-0.139782	0.204414	related+to+thioredoxin-like+protein	NA
DNG_00314	11	20	11	15	1.57532	0.464504	-1.11081	0.0224957	uncharacterized+protein	NA
DNG_00315	2	2	0	0	0.952949	-1.73266	-2.68561	0.00534833	uncharacterized+protein	NA
DNG_00316	216	266	128	132	7.06063	5.98943	-1.07121	0.00167145	uncharacterized+protein	NA
DNG_00317	77	86	103	194	6.26403	6.83079	0.566762	0.139693	uncharacterized+protein	NA
DNG_00318	65	86	110	161	4.16439	4.71016	0.545762	0.0440345	related+to+cercosporin+resistance+protein	NA
DNG_00319	68	76	67	157	3.49302	3.71274	0.219721	0.587362	related+to+BEM3+GTPase-activating+protein+for+Cdc42p+and+Rho1p	NA
DNG_00320	12	36	67	37	4.71402	5.135	0.420976	0.5826	uncharacterized+protein	NA
DNG_00321	92	105	103	114	5.26323	5.10891	-0.154325	0.367686	uncharacterized+protein	NA
DNG_00322	2	23	22	8	2.54257	2.40278	-0.139785	0.919882	related+to+short-chain+dehydrogenase/reductase+family+protein,+putative	NA
DNG_00323	3	5	9	2	3.00974	1.93125	-1.07849	0.219546	uncharacterized+protein	NA
DNG_00324	294	386	463	336	7.78699	7.93981	0.15282	0.518829	related+to+SIS1+Heat+shock+protein	NA
DNG_00325	25	23	46	49	3.23043	3.44641	0.215974	0.577157	uncharacterized+protein	NA
DNG_00326	72	118	55	187	5.35008	5.2257	-0.124386	0.836741	related+to+endochitinase	NA
DNG_00327	26	207	343	124	6.59283	7.56835	0.975523	0.436086	uncharacterized+protein	NA
DNG_00328	563	660	658	526	8.10846	8.07876	-0.0296979	0.845139	probable+ran+GTPase+activating+protein+1	NA
DNG_00329	97	137	110	154	6.01488	5.93877	-0.0761173	0.707887	related+to+C2H2+finger+domain+protein+(Gli3)	NA
DNG_00330	83	108	128	84	6.86192	6.60418	-0.257744	0.461775	uncharacterized+protein	NA
DNG_00331	441	496	502	432	7.2441	7.22327	-0.0208215	0.850782	related+to+nuclear+prelamin+A+recognition+factor	NA
DNG_00332	148	168	163	172	6.84887	6.74336	-0.105507	0.420878	uncharacterized+protein	NA
DNG_00333	163	183	182	202	7.92882	7.92569	-0.00312952	0.978452	uncharacterized+protein	NA
DNG_00334	354	397	352	335	9.18128	8.98628	-0.195008	0.0945932	related+to+F1F0-ATPase+complex,+subunit+h	NA
DNG_00335	556	532	414	539	6.78016	6.59598	-0.184177	0.336632	related+to+protein+kinase+sck1,+cAMP-dependent	NA
DNG_00336	260	259	247	257	6.09982	5.96787	-0.131948	0.300104	uncharacterized+protein	NA
DNG_00337	134	157	192	179	6.30822	6.46499	0.15677	0.3078	related+to+RNA-binding+protein	NA
DNG_00338	149	188	177	182	5.83176	5.75035	-0.0814047	0.541657	related+to+vanadate+resistance+protein+Gog5p,+member+of+the+triose+phosphate+translocater+family	NA
DNG_00339	27	40	24	30	4.82453	3.75903	-1.06549	0.0114036	related+to+endoglucanase+c	NA
DNG_00340	25	27	62	90	4.61962	5.54186	0.922245	0.0211877	uncharacterized+protein	NA
DNG_00341	228	225	278	262	7.69665	7.85578	0.159127	0.310517	uncharacterized+protein	NA
DNG_00342	16	19	21	40	3.45923	3.32739	-0.131847	0.678496	uncharacterized+protein	NA
DNG_00343	503	500	456	550	7.2576	7.2712	0.0135943	0.921845	uncharacterized+protein	NA
DNG_00344	71	66	83	118	4.65051	4.85416	0.203648	0.439192	related+to+protein-tyrosine-phosphatase	NA
DNG_00345	311	335	345	314	6.97296	6.92161	-0.0513472	0.661186	uncharacterized+protein	NA
DNG_00346	411	395	227	202	6.31049	5.31464	-0.995848	0.00447004	uncharacterized+protein	NA
DNG_00347	457	546	515	479	7.96747	7.95694	-0.0105243	0.917058	related+to+20S+proteasome+subunit+C1	NA
DNG_00348	42	50	63	131	5.12694	5.70871	0.581776	0.150501	uncharacterized+protein	NA
DNG_00349	302	364	271	295	7.26754	6.96242	-0.305118	0.0324614	related+to+ERJ5+Endoplasmic+Reticulum+located+J-protein	NA
DNG_00350	95	74	63	77	5.00605	4.34958	-0.656464	0.0695779	related+to+meiotically+up-regulated+gene+161+protein	NA
DNG_00351	282	274	157	116	4.34085	3.10481	-1.23604	0.0102783	related+to+papaya+ringspot+virus+polyprotein	NA
DNG_00352	116	125	115	97	7.10131	6.60548	-0.495837	0.0959323	related+to+ZIM17+ZInc+finger+Motif+protein,+localized+to+the+mitochondria	NA
DNG_00353	115	109	91	123	4.78579	4.44604	-0.339749	0.155627	related+to+cullulin+3	NA
DNG_00354	292	329	276	275	6.99066	6.73574	-0.254917	0.0506249	uncharacterized+protein	NA
DNG_00355	1825	1846	1290	1389	8.15636	7.76578	-0.390579	0.00230732	probable+PYC2+Pyruvate+carboxylase+2	NA
DNG_00356	119	96	112	116	5.62859	5.46689	-0.161692	0.542539	related+to+C-type+cyclin	NA
DNG_00357	65	93	67	79	4.62155	4.09508	-0.526464	0.0470698	uncharacterized+protein	NA
DNG_00358	2	4	6	4	0.097801	-0.0553624	-0.153163	0.783858	related+to+beta-glucosidase	NA
DNG_00359	25	23	15	32	3.42265	2.51993	-0.902719	0.0887287	probable+sulfatase	NA
DNG_00360	288	312	289	228	6.78972	6.46201	-0.327704	0.116637	related+to+U4/U6+small+nuclear+ribonucleoprotein	NA
DNG_00361	108	101	82	131	5.34651	5.08353	-0.26298	0.369979	probable+protein+kinase	NA
DNG_00362	76	95	413	653	5.30117	7.81062	2.50945	0.000954648	related+to+cellobiose+dehydrogenase	NA
DNG_00363	340	348	302	248	8.28608	7.86572	-0.420367	0.0625541	related+to+small+nuclear+ribonucleoprotein+B	NA
DNG_00364	587	625	516	443	9.36376	9.02515	-0.338612	0.0283156	probable+ribosomal+protein+L11.e.A,+cytosolic	NA
DNG_00365	1392	1383	1321	1279	8.87046	8.83324	-0.0372159	0.575379	H+-transporting+ATP+synthase	NA
DNG_00366	126	160	143	214	6.39054	6.514	0.123461	0.556265	probable+ATP-dependent+(S)-NAD(P)H-hydrate+dehydratase	NA
DNG_00367	227	194	66	267	6.74472	6.00357	-0.741145	0.297929	uncharacterized+protein	NA
DNG_00368	164	209	200	244	5.46138	5.58744	0.126059	0.39267	related+to+MNR2+-+manganese+resistance+protein	NA
DNG_00369	228	241	147	143	6.38729	5.52584	-0.861448	0.00448395	probable+NOC4+nucleolar+protein,+forms+a+complex+with+Nop14p+that+mediates+maturation+and+nuclear+export+of+40S+ribosomal+subunits	NA
DNG_00370	738	760	710	605	9.15591	9.01497	-0.140938	0.242312	probable+ATP+synthase+subunit+4,+mitochondrial	NA
DNG_00371	168	159	204	195	5.61832	5.74693	0.128615	0.489983	related+to+SRC1+-+regulation+of+cohesion+(Splice+variant+I)	NA
DNG_00372	352	368	524	279	7.15171	7.16337	0.0116647	0.971862	related+to+monooxigenase	NA
DNG_00373	679	669	602	547	8.23593	8.03745	-0.198476	0.127133	probable+NADH+dehydrogenase+(ubiquinone)+49K+chain	NA
DNG_00374	357	372	264	180	7.55202	6.70014	-0.851876	0.0226555	probable+DNA-directed+RNA+polymerase	NA
DNG_00375	268	324	334	310	7.04991	7.08555	0.035638	0.763541	probable+ubiquitin-activating+enzyme	NA
DNG_00376	99	110	92	124	4.4899	4.25541	-0.234496	0.214967	related+to+TEL2+Protein+involved+in+controlling+telomere+length+and+position+effect	NA
DNG_00377	134	121	106	154	4.84775	4.64047	-0.207274	0.419018	related+to+severin+kinase	NA
DNG_00378	84	122	66	80	6.24782	5.36829	-0.879526	0.00972927	uncharacterized+protein	NA
DNG_00379	44	74	57	83	5.51771	5.29529	-0.222424	0.363272	uncharacterized+protein	NA
DNG_00380	53	75	60	56	5.78548	5.0942	-0.691281	0.0654099	probable+Probable+endonuclease+LCL3	NA
DNG_00381	167	210	187	216	6.44335	6.40263	-0.0407196	0.742415	uncharacterized+protein	NA
DNG_00382	220	294	251	261	7.07961	6.99308	-0.0865241	0.486146	related+to+transcription+initiation+factor+TFIIF+subunit	NA
DNG_00383	476	591	573	465	8.3846	8.34675	-0.0378505	0.818281	probable+prohibitin+PHB2	NA
DNG_00384	85	69	62	74	4.3116	3.72256	-0.589041	0.0937405	related+to+PSO2+-+DNA+repair+protein	NA
DNG_00385	199	246	196	177	8.81091	8.41208	-0.398835	0.0575055	probable+snRNA-associated+protein+LSM2	NA
DNG_00386	429	398	255	173	6.35969	5.28405	-1.07564	0.0183891	probable+DIP2+-+Dom34p-interacting+protein	NA
DNG_00387	46	90	135	145	4.42028	5.18372	0.763438	0.0240916	uncharacterized+protein	NA
DNG_00388	1	33	39	20	3.51042	4.57965	1.06923	0.507022	uncharacterized+protein	NA
DNG_00389	223	277	243	195	6.99234	6.67124	-0.3211	0.147153	related+to+alpha-methylacyl-coa+racemase	NA
DNG_00390	196	177	159	199	6.21854	6.0112	-0.207344	0.306945	uncharacterized+protein	NA
DNG_00391	32	34	25	36	5.17029	4.29124	-0.879057	0.0237407	uncharacterized+protein	NA
DNG_00392	3	2	4	8	0.556643	0.671444	0.114801	0.840728	uncharacterized+protein	NA
DNG_00393	119	159	149	166	5.98724	5.9636	-0.0236443	0.860996	related+to+polysaccharide+export+protein+(CAP59)	NA
DNG_00394	554	601	667	700	7.12878	7.4138	0.285016	0.0160099	probable+dolichyl-phosphate-mannose--protein+O-mannosyltransferase	NA
DNG_00395	416	425	406	373	9.35658	9.21604	-0.140539	0.26841	probable+BRT1+protein,+down-regulated+by+mating+factor+B	NA
DNG_00396	0	3	3	1	0.871882	0.994126	0.122244	0.931892	uncharacterized+protein	NA
DNG_00397	572	620	623	601	8.26801	8.34319	0.0751862	0.350448	probable+Arp2/3+protein+complex+subunit+sop2	NA
DNG_00398	179	183	173	147	7.49016	7.11086	-0.3793	0.125028	related+to+small+nuclear+ribonucleoprotein+U2B	NA
DNG_00399	170	204	186	145	7.27278	6.89571	-0.377072	0.123269	uncharacterized+protein	NA
DNG_00400	222	206	203	233	6.27579	6.19327	-0.0825217	0.595557	related+to+nuclear+localization+protein+NPL6	NA
DNG_00401	36	28	23	48	4.52028	3.87489	-0.645382	0.195545	related+to+cyclin-like+protein+CLG1	NA
DNG_00402	86	121	115	111	6.44287	6.26625	-0.17662	0.419802	uncharacterized+protein	NA
DNG_00403	205	195	161	103	6.38592	5.51045	-0.875469	0.060876	probable+TIM54+(component+of+the+mitochondrial+TIM22+translocase)	NA
DNG_00404	407	425	384	513	6.94038	7.02467	0.0842912	0.630119	probable+serine/threonine+protein+kinase+COT-1	NA
DNG_00405	130	151	116	153	6.89295	6.60079	-0.292157	0.10107	related+to+splicing+factor+3A+subunit+2	NA
DNG_00406	302	297	246	315	5.9361	5.76596	-0.17014	0.351829	uncharacterized+protein	NA
DNG_00407	169	202	205	314	5.89684	6.25026	0.353427	0.143167	related+to+NAD-dependent+histone+deacetylases	NA
DNG_00408	287	298	274	319	5.12199	5.07102	-0.0509745	0.682555	related+to+transcriptional+regulator+CHD1	NA
DNG_00409	534	540	325	373	7.31477	6.67891	-0.635862	0.00487404	probable+RNase+L+inhibitor	NA
DNG_00410	92	116	88	106	4.75721	4.35111	-0.406094	0.0486713	related+to+U1+snRNP+protein	NA
DNG_00411	140	134	147	147	5.51043	5.39319	-0.117243	0.539683	uncharacterized+protein	NA
DNG_00412	50	48	43	65	3.66404	3.21742	-0.446619	0.143818	uncharacterized+protein	NA
DNG_00413	145	189	185	140	6.71643	6.45026	-0.266176	0.317998	related+to+F1F0-ATPase+complex+assembly+protein+ATP11	NA
DNG_00414	135	139	145	156	4.42156	4.34161	-0.0799529	0.593499	related+to+protein+kinase+CDC5	NA
DNG_00415	182	209	170	155	7.30702	6.85693	-0.450088	0.032937	uncharacterized+protein	NA
DNG_00416	292	425	469	352	9.25161	9.38637	0.134762	0.60316	related+to+RNA+binding+protein	NA
DNG_00417	101	122	146	197	7.32796	7.73441	0.406451	0.0567717	uncharacterized+protein	NA
DNG_00418	146	171	101	242	5.0105	5.01476	0.00426154	0.988135	uncharacterized+protein	NA
DNG_00419	445	501	631	610	6.49605	6.90702	0.410966	0.005886	probable+NCA-1+calcium+P-type+ATPase+NCA-1	NA
DNG_00420	386	445	447	405	8.6997	8.70633	0.00663638	0.948058	probable+20S+proteasome+subunit+beta3	NA
DNG_00421	177	210	251	249	6.24394	6.49993	0.255985	0.0764078	related+to+UBX+domain+protein	NA
DNG_00422	481	497	394	328	9.77621	9.29928	-0.476926	0.0265134	probable+60S+ribosomal+protein+L36	NA
DNG_00423	130	161	134	194	6.25543	6.22386	-0.0315676	0.861802	related+to+triacylglycerol+lipase	NA
DNG_00424	596	582	570	631	8.61429	8.68041	0.0661246	0.550297	probable+14-3-3+protein+epsilon	NA
DNG_00425	172	171	177	146	7.35396	7.06215	-0.291807	0.24747	uncharacterized+protein	NA
DNG_00426	23	32	56	51	5.22865	5.4427	0.214048	0.508397	uncharacterized+protein	NA
DNG_00427	59	60	56	90	4.56906	4.40033	-0.168728	0.530387	related+to+nuclear+localization+protein+NPL6	NA
DNG_00428	1	0	0	2	3.40103	2.99127	-0.409762	0.72305	uncharacterized+protein	NA
DNG_00429	285	345	208	232	5.96467	5.35175	-0.612922	0.0040418	probable+mitotic+control+protein+dis3+	NA
DNG_00430	248	201	100	118	6.26582	5.11441	-1.15141	0.00289076	related+to+nuclear+GTPase	NA
DNG_00431	197	257	146	122	7.57338	6.60711	-0.966267	0.0111723	probable+glycerol-3-phosphate+phosphatase+(glycerol-1-phosphatase)	NA
DNG_00432	4	12	4	7	3.74782	2.41908	-1.32873	0.0428769	uncharacterized+protein	NA
DNG_00433	159	132	241	181	5.61924	5.97404	0.3548	0.30955	uncharacterized+protein	NA
DNG_00434	638	660	598	530	8.40714	8.23123	-0.175905	0.139451	probable+cytochrome-c+peroxidase+precursor	NA
DNG_00435	206	258	166	224	6.27115	5.88966	-0.381497	0.0739766	related+to+PRP39+-+pre-mRNA+splicing+factor	NA
DNG_00436	141	143	174	177	4.45996	4.57138	0.111421	0.477137	related+to+phosphatidylinositol+phosphate+phosphatase	NA
DNG_00437	97	97	48	200	5.55309	5.34574	-0.20735	0.754261	uncharacterized+protein	NA
DNG_00438	1246	1268	1143	871	8.84334	8.56906	-0.274281	0.0924017	probable+ZWF1+-+glucose-6-phosphate+dehydrogenase	NA
DNG_00439	259	278	388	325	6.05989	6.38364	0.323756	0.0866864	related+to+protoplast+regeneration+and+killer+toxin+resistance+protein	NA
DNG_00440	114	119	141	190	4.43333	4.72795	0.294625	0.173796	probable+Chitin+synthase+4	NA
DNG_00441	93	88	97	161	4.78935	5.0205	0.231147	0.461745	uncharacterized+protein	NA
DNG_00442	1045	1115	1202	1083	8.56368	8.706	0.142314	0.151102	related+to+beta-glucosidase	NA
DNG_00443	163	161	116	103	4.98393	4.15818	-0.825745	0.0221138	uncharacterized+protein	NA
DNG_00444	232	233	227	730	6.32263	7.11506	0.792424	0.234898	related+to+negative+regulator+of+glucose-repressible+genes	NA
DNG_00445	226	246	201	245	6.5829	6.39772	-0.185174	0.192776	probable+protein+MET-10	NA
DNG_00446	330	397	443	423	7.72682	7.93733	0.210511	0.0850873	related+to+NUS1+Putative+nuclear+undecaprenyl+pyrophosphate+synthase	NA
DNG_00447	282	284	309	319	6.01724	6.0969	0.0796567	0.469405	related+to+exocyst+complex+100+kDa+component	NA
DNG_00448	18	11	13	25	2.1039	1.60511	-0.49879	0.374584	related+to+DNA-directed+DNA+polymerase+lambda	NA
DNG_00449	322	356	709	922	6.97763	8.24784	1.27021	0.00132582	probable+ammonium+transporter+MEPa	NA
DNG_00450	73	70	63	149	3.7762	3.9356	0.1594	0.724505	related+to+intracellular+protein+transport+protein	NA
DNG_00451	44	72	48	77	4.71956	4.3045	-0.415066	0.161992	uncharacterized+protein	NA
DNG_00452	191	221	180	163	8.9934	8.55869	-0.434712	0.0344443	related+to+LSM6+-+Sm-like+(Lsm)+protein	NA
DNG_00453	508	623	498	285	8.59854	7.97605	-0.622492	0.0974391	uncharacterized+protein	NA
DNG_00454	649	614	305	166	8.04763	6.47446	-1.57317	0.00887925	related+to+anthranilate+phosphoribosyltransferase	NA
DNG_00455	109	115	297	413	4.56691	6.07003	1.50312	0.00295504	uncharacterized+protein	NA
DNG_00456	455	483	518	497	8.28294	8.39909	0.116153	0.229171	probable+20S+core+proteasome+subunit+PRE2	NA
DNG_00457	767	695	617	798	6.52444	6.5362	0.0117637	0.949373	probable+putative+transmembrane+protein	NA
DNG_00458	176	224	262	323	6.47254	6.92247	0.44993	0.0336694	uncharacterized+protein	NA
DNG_00459	67	117	210	236	5.53011	6.61347	1.08335	0.00398483	related+to+2-hydroxy-6-oxo-6-phenylhexa-2,4-dienoate+hydrolase	NA
DNG_00460	62	61	366	430	3.32646	5.79644	2.46998	0.000405415	related+to+multidrug+resistance+protein	NA
DNG_00461	101	131	122	116	7.16658	6.92689	-0.239695	0.245663	related+to+ubiquitin-conjugating+enzyme+E2	NA
DNG_00462	439	472	470	597	7.70944	7.93709	0.227653	0.156714	probable+CAMK-1+Ca2+/calmodulin-dependent+kinase-1	NA
DNG_00463	33	59	43	31	4.58213	3.5858	-0.996325	0.0795044	uncharacterized+protein	NA
DNG_00464	233	255	225	265	5.3286	5.24388	-0.084724	0.480978	related+to+VPS33+-+vacuolar+sorting+protein	NA
DNG_00465	392	455	378	409	7.14992	7.00596	-0.143959	0.173675	related+to+VPS33+-+vacuolar+sorting+protein	NA
DNG_00466	965	1063	649	598	8.47067	7.82694	-0.643726	0.00241416	probable+HTS1+-+histidine--tRNA+ligase,+mitochondrial	NA
DNG_00467	882	944	902	807	9.12208	9.11378	-0.00829396	0.922515	probable+ATP3+-+F1F0-ATPase+complex,+F1+gamma+subunit	NA
DNG_00468	342	375	362	418	6.3198	6.39088	0.0710731	0.528621	probable+DNA+topoisomerase+1	NA
DNG_00469	143	137	204	284	6.32109	6.96956	0.64847	0.0440444	related+to+CRH1+-+family+of+putative+glycosidases+might+exert+a+common+role+in+cell+wall+organiza	NA
DNG_00470	7	13	22	37	3.38125	4.02229	0.641033	0.0868116	uncharacterized+protein	NA
DNG_00471	84	143	274	654	5.48762	7.29684	1.80922	0.0375246	related+to+ARO8+-+aromatic+amino+acid+aminotransferase+I	NA
DNG_00472	28	30	53	92	3.71087	4.39585	0.684984	0.0922124	related+to+n-alkane-inducible+cytochrome+P450	NA
DNG_00473	42	64	71	140	4.27444	4.83596	0.561517	0.158079	related+to+beta-hexosaminidase+precursor	NA
DNG_00474	232	254	210	205	6.53944	6.19476	-0.344685	0.0428085	related+to+nuclear+poly(A)-binding+protein	NA
DNG_00475	157	176	304	168	5.82261	6.06585	0.24324	0.492517	uncharacterized+protein	NA
DNG_00476	180	182	147	214	4.93564	4.76817	-0.167468	0.448447	related+to+RNA+polymerase+II+mediator+complex+protein+pmc1	NA
DNG_00477	483	513	433	410	9.76933	9.50951	-0.259821	0.0423978	probable+60S+ribosomal+protein+L33-A	NA
DNG_00478	203	249	462	603	6.86887	8.05302	1.18414	0.00254771	uncharacterized+protein	NA
DNG_00479	112	91	81	184	5.28851	5.3734	0.0848957	0.861496	uncharacterized+protein	NA
DNG_00480	42	52	49	117	5.23435	5.49129	0.256941	0.518905	uncharacterized+protein	NA
DNG_00481	53	56	44	54	5.7406	4.98201	-0.758588	0.0320798	related+to+dihydroneopterin+aldolase	NA
DNG_00482	275	355	270	279	7.95929	7.68744	-0.271851	0.0634651	uncharacterized+protein	NA
DNG_00483	1007	1070	1073	865	8.51414	8.47104	-0.0431047	0.724013	probable+UTP-glucose-1-phosphate+uridylyltransferase	NA
DNG_00486	187	204	167	174	6.25303	5.89375	-0.35928	0.0394567	probable+histone+deacetylase+HosA	NA
DNG_00487	57	71	121	184	4.60679	5.54874	0.941948	0.013023	related+to+MFS+amino+acid+transporter	NA
DNG_00488	557	693	758	769	8.16244	8.48643	0.323988	0.0178115	related+to+cell+cycle+regulation+and+aging+protein	NA
DNG_00489	149	175	265	231	5.57539	6.01803	0.442644	0.0316685	uncharacterized+protein	NA
DNG_00490	104	129	180	190	5.71024	6.17176	0.461521	0.0203605	related+to+diacylglycerol+acyltransferase+type+2a	NA
DNG_00491	203	221	157	177	6.5643	6.06106	-0.503235	0.0113877	related+to+AP+endonuclease	NA
DNG_00492	251	286	294	298	5.41806	5.47969	0.0616284	0.534584	related+to+mitotic+checkpoint+serine/threonine+protein+kinase	NA
DNG_00493	1408	1418	1229	1199	9.23758	9.06672	-0.170868	0.0408896	Enolase	NA
DNG_00494	73	96	69	71	5.53173	4.83815	-0.693576	0.027305	uncharacterized+protein	NA
DNG_00495	67	91	130	89	5.79421	5.86428	0.0700735	0.830593	uncharacterized+protein	NA
DNG_00496	866	897	910	972	8.29376	8.47768	0.18392	0.0468187	probable+Protein+disulfide-isomerase	NA
DNG_00497	327	363	293	246	9.30395	8.85378	-0.450166	0.0281878	uncharacterized+protein	NA
DNG_00498	281	344	217	258	6.46415	5.98288	-0.48127	0.0156454	related+to+Kel2p+and+Kel1p	NA
DNG_00499	283	303	165	246	6.38952	5.7574	-0.632124	0.0255668	related+to+RNA+Polymerase+I+Transcription+Factor+Rrn3	NA
DNG_00500	247	276	263	283	7.95801	7.93836	-0.0196576	0.841585	probable+transcription+factor+HAP3	NA
DNG_00501	224	272	205	169	8.69909	8.14489	-0.554205	0.0336861	related+to+Gim+complex+component+GIM4	NA
DNG_00502	140	182	189	141	8.69441	8.50509	-0.18932	0.471771	uncharacterized+protein	NA
DNG_00503	221	286	257	216	8.85337	8.64275	-0.210615	0.294478	related+to+UPF0136+membrane+protein+YJR085C	NA
DNG_00504	179	226	226	203	8.10732	8.051	-0.056319	0.727072	related+to+apoptotic+cell+death+regulator+DAD1	NA
DNG_00505	301	286	284	269	7.39873	7.23352	-0.165211	0.314835	related+to+GRH1+-+Yeast+(GR)ASP65+(H)omologue	NA
DNG_00506	78	77	43	44	5.90732	4.52654	-1.38078	0.0104724	related+to+TGS1+TrimethylGuanosine+Synthase	NA
DNG_00507	361	385	392	448	5.25795	5.39454	0.136597	0.268464	probable+regulator+of+reproduction+DopA	NA
DNG_00508	37	42	36	45	3.91302	3.26885	-0.644169	0.0538485	probable+Vacuolar+fusion+protein+MON1	NA
DNG_00509	14	26	14	26	5.4632	4.58733	-0.875868	0.0444555	uncharacterized+protein	NA
DNG_00510	0	1	0	0	-1.60732	-2.45092	-0.843594	0.207666	uncharacterized+protein	NA
DNG_00511	40	25	29	38	4.42036	3.78692	-0.63344	0.184073	uncharacterized+protein	NA
DNG_00512	72	87	66	126	4.72849	4.62711	-0.101375	0.715669	related+to+alcohol+oxidase	NA
DNG_00513	117	131	139	154	7.51899	7.5312	0.0122036	0.928001	uncharacterized+protein	NA
DNG_00514	329	374	367	428	8.06198	8.21145	0.149468	0.196097	related+to+cytosolic+Cu/Zn+superoxide+dismutase	NA
DNG_00515	4	7	5	3	3.26294	2.03985	-1.22309	0.0632932	uncharacterized+protein	NA
DNG_00516	5	10	29	25	4.25929	5.1829	0.923611	0.0999719	uncharacterized+protein	NA
DNG_00517	32	41	67	108	4.21258	4.9465	0.733929	0.0364558	uncharacterized+protein	NA
DNG_00518	90	103	123	146	7.20463	7.42206	0.217429	0.192859	uncharacterized+protein	NA
DNG_00519	88	79	143	234	4.00908	4.93767	0.928592	0.0490165	uncharacterized+protein	NA
DNG_00520	217	226	91	94	5.82259	4.31981	-1.50278	0.00110977	uncharacterized+protein	NA
DNG_00521	315	323	408	235	7.20453	7.05928	-0.145242	0.645232	related+to+longevity-assurance+protein+LAG1	NA
DNG_00522	57	84	211	336	4.61246	6.33221	1.71975	0.00483479	probable+amino+acid+transport+protein+GAP1	NA
DNG_00523	353	357	379	372	7.00102	7.03007	0.0290438	0.779352	uncharacterized+protein	NA
DNG_00524	310	293	376	515	5.27259	5.78668	0.51409	0.082085	probable+Vacuolar+protein+sorting/targeting+protein+10	NA
DNG_00525	87	104	133	174	4.6104	5.05089	0.440491	0.0448373	uncharacterized+protein	NA
DNG_00526	23	38	25	16	3.84307	2.44121	-1.40185	0.0337179	related+to+L-lysine+2,3-aminomutase	NA
DNG_00527	1	4	1	6	0.488312	-0.0858841	-0.574196	0.520572	related+to+monocarboxylate+transporter	NA
DNG_00528	215	206	175	121	6.14467	5.39969	-0.744976	0.0660951	uncharacterized+protein	NA
DNG_00529	165	220	227	184	7.5741	7.51122	-0.0628777	0.772552	uncharacterized+protein	NA
DNG_00530	351	338	345	281	7.25816	7.0301	-0.228066	0.272031	uncharacterized+protein	NA
DNG_00531	365	410	527	812	7.42959	8.2586	0.829015	0.0108892	related+to+inosine-uridine+preferring+nucleoside+hydrolase	NA
DNG_00532	82	122	137	107	7.74936	7.69218	-0.0571875	0.847096	related+to+Sm-like+protein+LSm8	NA
DNG_00533	488	644	951	828	7.97718	8.67273	0.695544	0.0100308	uncharacterized+protein	NA
DNG_00534	33	38	32	45	3.2692	2.65102	-0.618183	0.0495195	uncharacterized+protein	NA
DNG_00535	552	596	601	606	8.28729	8.38918	0.101892	0.213046	related+to+actin-related+protein+2-3+complex+subunit+2	NA
DNG_00536	183	206	363	239	4.96184	5.42508	0.463242	0.119774	related+to+Pst1p	NA
DNG_00537	0	0	0	0	1.30907	1.30907	-6.66134e-16	1	uncharacterized+protein	NA
DNG_00538	101	94	44	103	5.69561	4.84715	-0.848463	0.099567	related+to+krueppel+protein	NA
DNG_00539	0	1	0	1	1.35574	1.05553	-0.300207	0.703197	uncharacterized+protein	NA
DNG_00540	315	272	223	293	5.53805	5.28239	-0.255664	0.294989	probable+nuclear+protein	NA
DNG_00541	147	165	149	114	6.2278	5.71009	-0.517706	0.0806511	related+to+N-glycosylase/DNA+lyase	NA
DNG_00542	361	365	302	297	6.98195	6.63754	-0.34441	0.0332624	related+to+pre-mRNA+splicing+factor+U2AF+large+chain	NA
DNG_00543	626	640	525	452	9.61804	9.25929	-0.358747	0.0314152	40S+ribosomal+protein+S13	NA
DNG_00544	80	110	85	77	7.02995	6.4009	-0.629051	0.062143	uncharacterized+protein	NA
DNG_00545	21	25	27	30	2.99118	2.48976	-0.501415	0.162753	uncharacterized+protein	NA
DNG_00546	41	59	102	175	5.70263	6.78767	1.08504	0.0187798	uncharacterized+protein	NA
DNG_00547	0	1	0	3	4.39615	4.83878	0.442631	0.704262	uncharacterized+protein	NA
DNG_00548	125	156	139	198	6.8326	6.89435	0.0617441	0.733145	related+to+CCAAT-binding+factor+HAPB+protein	NA
DNG_00549	51	82	85	116	5.24735	5.49432	0.246978	0.281332	probable+Phosphotransferase+enzyme+family+domain+protein	NA
DNG_00550	23	22	14	35	3.37135	2.55419	-0.817157	0.131272	uncharacterized+protein	NA
DNG_00551	78	107	104	151	4.74124	4.92178	0.180547	0.394036	related+to+YVC1+Vacuolar+cation+channel	NA
DNG_00552	179	236	143	124	7.25191	6.4124	-0.839518	0.0150665	related+to+methyltransferase+S.+pombe	NA
DNG_00553	190	216	176	140	8.28385	7.72098	-0.562874	0.0372576	related+to+small+nuclear+ribonucleoprotein	NA
DNG_00554	444	429	255	181	6.06138	4.94903	-1.11236	0.0104722	probable+DNA-directed+RNA+polymerase+I+135K+chain+UN-18	NA
DNG_00555	81	86	120	120	6.59167	6.81642	0.224755	0.307293	related+to+ADP-ribosylation+factor+1	NA
DNG_00556	138	166	153	219	6.34201	6.44699	0.104987	0.562666	probable+threonine+aldolase	NA
DNG_00557	95	106	176	450	5.00211	6.352	1.34989	0.0571571	probable+trehalase+precursor	NA
DNG_00558	287	283	217	274	5.20748	4.91332	-0.294159	0.133426	related+to+nucleoporin	NA
DNG_00559	476	505	522	496	8.41033	8.46521	0.0548828	0.544527	probable+proteasome+endopeptidase+complex+chain+PUP1	NA
DNG_00560	88	124	145	172	4.8662	5.21343	0.347229	0.0782354	related+to+DSF2+Deletion+Suppressor+of+mptFive/pufFive+mutation	NA
DNG_00561	421	485	373	434	7.64284	7.45143	-0.191413	0.136491	related+to+ERV46+-+component+of+copii+vesicles	NA
DNG_00562	209	253	203	216	7.17323	6.91572	-0.257513	0.0675327	related+to+cleavage+stimulation+factor+64K+chain	NA
DNG_00563	115	139	93	85	6.15057	5.3058	-0.844771	0.0132773	related+to+A.brasilense+nifR3+protein	NA
DNG_00564	19	39	25	69	4.57897	4.47036	-0.108616	0.826353	uncharacterized+protein	NA
DNG_00565	207	236	226	203	6.8686	6.69321	-0.175391	0.2469	related+to+cold+sensitive+U2+snRNA+supressor	NA
DNG_00566	585	704	649	564	8.36936	8.31059	-0.0587647	0.664078	related+to+oocyte+membrane+protein	NA
DNG_00567	773	783	696	623	9.29985	9.1134	-0.186452	0.107921	probable+elongation+factor+1+beta/delta+chain	NA
DNG_00568	109	166	90	111	7.06002	6.33954	-0.720478	0.0140121	probable+DNA+replication+complex+GINS+protein+PSF1	NA
DNG_00569	159	187	279	233	5.00073	5.42079	0.420056	0.0501654	related+to+sulfate+transporter	NA
DNG_00570	36	47	37	58	4.55793	4.06243	-0.495501	0.0745074	uncharacterized+protein	NA
DNG_00571	144	124	176	275	4.81863	5.40208	0.583452	0.128748	related+to+kinesin+motor+protein	NA
DNG_00572	46	52	46	69	4.20442	3.84784	-0.35658	0.166622	uncharacterized+protein	NA
DNG_00573	44	34	39	63	3.87373	3.61738	-0.256356	0.46418	uncharacterized+protein	NA
DNG_00574	162	181	194	182	8.14803	8.11951	-0.0285202	0.842379	related+to+ER+membrane+protein+complex+subunit+6	NA
DNG_00575	426	447	292	277	6.60971	5.94304	-0.666667	0.00361707	related+to+GTP-binding+protein	NA
DNG_00576	341	400	484	486	7.19984	7.56529	0.365455	0.0104662	uncharacterized+protein	NA
DNG_00577	188	185	127	118	5.56917	4.74153	-0.827641	0.0145675	related+to+ATP-dependent+RNA+helicase	NA
DNG_00578	138	166	146	115	7.7432	7.25617	-0.48703	0.0786743	related+to+acetate+non-utilizing+protein+9,+mitochondrial+precursor	NA
DNG_00579	12	23	20	116	1.89271	2.79267	0.899965	0.337692	uncharacterized+protein	NA
DNG_00580	110	112	152	119	5.76229	5.75867	-0.00361564	0.989357	related+to+QRI7+-+similarity+to+H.influenzae+sialoglycoprotease+(gcp)	NA
DNG_00581	234	268	294	282	5.9106	6.01139	0.100794	0.371683	related+to+conserved+oligomeric+golgi+complex+component+4	NA
DNG_00582	236	287	341	330	5.57085	5.85559	0.284739	0.0501771	probable+calcium+P-type+ATPase	NA
DNG_00583	215	243	327	366	6.17106	6.69176	0.520706	0.00732574	related+to+double-strand-break+repair+protein+rad21	NA
DNG_00584	354	408	380	346	9.15112	9.01782	-0.133301	0.248413	related+to+beta-tubulin+binding+protein	NA
DNG_00585	176	204	192	172	6.74291	6.4964	-0.246511	0.143705	uncharacterized+protein	NA
DNG_00586	76	110	104	105	5.90296	5.75628	-0.146686	0.488383	related+to+YTH1+Protein+of+the+3`+processing+complex	NA
DNG_00587	87	131	167	206	6.0254	6.58767	0.562271	0.0346541	uncharacterized+protein	NA
DNG_00588	0	1	0	2	-0.448198	-0.45453	-0.00633198	0.994509	uncharacterized+protein	NA
DNG_00589	77	103	172	364	4.9434	6.25004	1.30664	0.0335096	uncharacterized+protein	NA
DNG_00590	271	297	270	302	7.30031	7.23364	-0.0666688	0.527601	related+to+MOB2+protein,+required+for+maintenance+in+ploidy	NA
DNG_00591	303	329	313	289	7.24306	7.08585	-0.157211	0.217523	related+to+LEO1+Extremely+hydrophilic+protein	NA
DNG_00592	53	62	81	111	4.50754	4.84194	0.334408	0.143665	probable+TGL5+Triacylglycerol+lipase+involved+in+TAG+mobilization	NA
DNG_00593	8	24	31	11	2.87011	2.31628	-0.553828	0.543823	probable+cytochrome+P450+51	NA
DNG_00594	10	26	176	208	3.96246	6.95042	2.98795	0.000562617	uncharacterized+protein	NA
DNG_00595	11	23	198	153	3.28444	6.14158	2.85714	0.00239605	related+to+extracellular+GDSL-like+lipase/acylhydrolase	NA
DNG_00596	312	294	229	156	6.28785	5.46446	-0.823391	0.0474797	related+to+KM-PA-2+protein	NA
DNG_00597	59	82	109	172	5.47978	6.16835	0.688562	0.0418997	uncharacterized+protein	NA
DNG_00598	136	158	196	158	6.22361	6.28089	0.0572841	0.76887	uncharacterized+protein	NA
DNG_00599	219	234	191	178	7.06086	6.62883	-0.432027	0.0410425	related+to+Mitochondrial+thiamine+pyrophosphate+carrier+1	NA
DNG_00600	228	264	323	466	6.99753	7.60779	0.61026	0.0307225	related+to+uridine+ribohydrolase	NA
DNG_00601	210	255	228	275	6.43471	6.45515	0.0204384	0.870504	uncharacterized+protein	NA
DNG_00602	42	58	71	54	3.28981	3.0112	-0.278618	0.442775	related+to+DNA+repair+protein+MUS-42	NA
DNG_00603	214	274	233	257	7.84067	7.75755	-0.0831201	0.481097	related+to+SHR3+-+endoplasmatic+reticulum+membrane+protein	NA
DNG_00604	177	146	132	113	6.04255	5.4109	-0.631646	0.0961583	uncharacterized+protein	NA
DNG_00605	365	459	351	337	7.98485	7.6662	-0.318657	0.0445904	related+to+RNA+and+export+factor+binding+protein	NA
DNG_00606	154	152	114	121	6.43252	5.81499	-0.617534	0.0219677	probable+mannosyltransferase+required+for+complex+glycosylation	NA
DNG_00607	136	168	125	141	7.53323	7.11912	-0.41411	0.0302337	probable+PEX4+-+E2+ubiquitin-conjugating+enzyme+-+peroxin	NA
DNG_00608	447	420	517	810	6.72898	7.32986	0.600876	0.0883343	uncharacterized+protein	NA
DNG_00609	159	196	136	119	8.23145	7.5284	-0.703052	0.0184903	probable+rRNA-processing+protein+cgrA	NA
DNG_00610	86	114	126	168	5.68924	5.98516	0.295927	0.146915	uncharacterized+protein	NA
DNG_00611	320	383	617	785	6.19699	7.19157	0.99458	0.00311197	probable+membrane+coat+complex+Retromer,+subunit+VPS5/SNX1,+Sorting+nexins,+and+related+PX+domain-containing+proteins	NA
DNG_00612	998	1059	911	766	8.18083	7.95531	-0.225519	0.0920381	probable+succinate+dehydrogenase+(ubiquinone)+flavoprotein+precursor,+mitochondrial	NA
DNG_00613	3	8	4	5	2.98953	1.84098	-1.14856	0.0803958	uncharacterized+protein	NA
DNG_00614	79	106	158	162	5.56167	6.09275	0.531077	0.0234295	uncharacterized+protein	NA
DNG_00615	189	181	243	328	4.97054	5.48495	0.514415	0.0641905	uncharacterized+protein	NA
DNG_00616	306	375	306	430	7.15911	7.20938	0.0502671	0.788569	probable+oxysterol-binding+protein	NA
DNG_00617	181	229	212	181	7.60158	7.38898	-0.2126	0.2785	probable+splicing+factor+u2af+35+kd+subunit+(small+subunit)	NA
DNG_00618	99	105	121	105	4.87476	4.72048	-0.154274	0.535817	related+to+ELMO2+protein	NA
DNG_00619	54	71	69	71	5.23481	4.89031	-0.344502	0.161635	related+to+G-patch+domain+protein	NA
DNG_00620	388	411	215	159	6.3763	5.14223	-1.23407	0.00400541	related+to+NOP14+-+nuclear+and+nucleolar+protein+with+possible+role+in+ribosome+biogenesis	NA
DNG_00621	157	181	190	177	6.73395	6.68193	-0.0520249	0.714688	uncharacterized+protein	NA
DNG_00622	256	291	232	384	6.01143	6.10296	0.0915321	0.680023	related+to+Tip+elongation+protein+1	NA
DNG_00623	168	191	234	219	6.43659	6.63142	0.194826	0.19432	related+to+Prk1p,+and+serine/threonine+protein+kinase+homolog+from+A.+thaliana	NA
DNG_00624	109	137	156	350	4.5532	5.33534	0.782138	0.112076	probable+alpha-mannosidase	NA
DNG_00625	148	522	977	709	7.13183	8.6442	1.51237	0.0469269	uncharacterized+protein	NA
DNG_00626	162	302	529	341	5.40211	6.22301	0.820901	0.106176	related+to+MUTS+protein+homolog+1	NA
DNG_00627	1261	1285	1123	938	9.27767	9.02409	-0.253581	0.0483998	related+to+60S+acidic+ribosomal+protein+P0	NA
DNG_00628	485	535	283	203	7.5693	6.34712	-1.22217	0.00181408	related+to+tRNA-methyltransferase	NA
DNG_00629	507	468	525	446	7.80027	7.79202	-0.00824987	0.960535	probable+YDJ1+-+mitochondrial+and+ER+import+protein	NA
DNG_00630	123	130	96	171	4.45652	4.2749	-0.181612	0.518138	related+to+PHD+finger+protein	NA
DNG_00631	228	297	152	194	6.75298	6.01996	-0.733017	0.00951549	related+to+prolyl+aminopeptidase	NA
DNG_00632	188	272	261	263	6.93669	7.0421	0.105406	0.489167	uncharacterized+protein	NA
DNG_00633	158	212	283	242	6.57869	6.95195	0.373258	0.102125	related+to+TVP38+-+Integral+membrane+protein+localized+to+vesicles+along+with+the+v-SNARE+Tlg2p	NA
DNG_00634	320	348	361	389	6.47715	6.58449	0.107344	0.295791	related+to+nuclear+WD+protein+PRL1	NA
DNG_00635	197	264	207	175	6.71737	6.30364	-0.413732	0.102152	related+to+phosphatidylserine-specific+receptor	NA
DNG_00636	760	760	579	513	8.47782	8.04309	-0.434731	0.0129638	ATP-dependent+RNA+helicase+eIF4A	NA
DNG_00637	353	401	187	183	7.34767	6.21533	-1.13233	0.000501094	related+to+translation+initiation+protein+SUA5	NA
DNG_00638	413	449	403	365	8.70793	8.50848	-0.199447	0.112611	related+to+coatomer+protein+zeta+chain	NA
DNG_00639	238	266	226	268	5.58584	5.468	-0.117841	0.332504	probable+replication+licensing+factor+MCM4	NA
DNG_00640	119	143	155	116	6.37507	6.1394	-0.235675	0.345747	related+to+RNA+polymerase+II+transcriptional+regulation+mediator+MED6	NA
DNG_00641	35	45	103	45	4.75137	4.86563	0.114263	0.845347	uncharacterized+protein	NA
DNG_00642	6	12	9	17	1.71815	1.28183	-0.436323	0.273528	related+to+cell+wall+biosynthesis+kinase	NA
DNG_00643	39	44	41	58	4.24478	3.84736	-0.397413	0.131311	related+to+human+and+mouse+neutral+sphingomyelinase	NA
DNG_00644	91	109	129	110	5.1724	5.11951	-0.0528872	0.802614	related+to+S.pombe+beta-transducin	NA
DNG_00645	410	422	422	563	5.20127	5.42669	0.225428	0.238475	related+to+ubiquitin--protein+ligase	NA
DNG_00646	239	267	260	204	10.0406	9.78828	-0.252284	0.2102	uncharacterized+protein	NA
DNG_00647	148	140	56	208	4.56648	3.98894	-0.577536	0.358306	probable+NCA-3+calcium+P-type+ATPase+NCA-3+(Ca2+-transporting+ATPase)	NA
DNG_00648	215	247	265	233	7.7733	7.75874	-0.0145625	0.911609	related+to+RNA+binding+protein+Pym	NA
DNG_00649	276	361	261	230	8.06202	7.59408	-0.467938	0.0469519	related+to+GIR2+Highly+acidic+protein+with+anomalous+electrophoretic+behavior	NA
DNG_00650	346	401	180	143	7.61176	6.24552	-1.36624	0.00154407	related+to+TPR+domain+protein	NA
DNG_00651	411	498	375	332	8.53046	8.11845	-0.412013	0.0287193	probable+riboflavin+synthase,+alpha+chain	NA
DNG_00652	39	55	57	70	4.17247	4.05221	-0.120264	0.567145	probable+Crossover+junction+endonuclease+MUS81	NA
DNG_00653	578	596	535	497	7.66633	7.49722	-0.169103	0.124818	probable+phosphoacetylglucosamine+mutase	NA
DNG_00654	587	650	424	392	8.31524	7.71081	-0.604428	0.00295385	probable+hnRNP+arginine+N-methyltransferase	NA
DNG_00655	164	191	236	354	4.2411	4.91262	0.671519	0.0160036	related+to+RIM15+-+protein+kinase+involved+in+expression+of+meiotic+genes	NA
DNG_00656	11	35	32	59	4.05906	4.37488	0.315828	0.505994	probable+1-acyl-sn-glycerol-3-phosphate+acyltransferase+delta	NA
DNG_00657	73	88	178	143	6.18729	6.88741	0.700115	0.0351152	uncharacterized+protein	NA
DNG_00658	87	121	198	161	7.07294	7.60996	0.537026	0.0810593	related+to+AP-1-like+transcription+factor	NA
DNG_00659	905	921	625	555	8.1762	7.60887	-0.567329	0.00395941	probable+Eukaryotic+translation+initiation+factor+3+subunit+D	NA
DNG_00660	262	296	199	194	7.74689	7.12131	-0.625584	0.00538692	probable+Pre-rRNA-processing+protein+PNO1	NA
DNG_00661	157	154	107	154	5.39926	4.93098	-0.468283	0.0781691	related+to+MDM31+-+Mitochondrial+Distribution+and+Morphology	NA
DNG_00662	282	319	310	488	5.5238	5.92762	0.403817	0.0866594	uncharacterized+protein	NA
DNG_00663	490	538	592	665	6.88147	7.19158	0.310114	0.0219343	uncharacterized+protein	NA
DNG_00664	22	55	267	148	5.11186	7.11601	2.00415	0.0303723	uncharacterized+protein	NA
DNG_00665	37	52	58	71	4.86166	4.84329	-0.018378	0.928139	related+to+toxD+gene	NA
DNG_00666	200	206	419	497	5.84705	6.95504	1.10799	0.00187039	related+to+calcineurin+responsive+zinc-finger+protein	NA
DNG_00667	189	354	731	391	7.19814	8.16079	0.962648	0.117876	related+to+alternative+oxidase+precursor,+mitochondrial	NA
DNG_00668	500	494	384	387	8.41867	8.03468	-0.383988	0.0140751	related+to+Eukaryotic+translation+initiation+factor+3+subunit+J	NA
DNG_00669	67	103	97	107	5.83218	5.77923	-0.052946	0.783331	related+to+PER1+protein,+involved+in+manganese+homeostasis	NA
DNG_00670	247	459	800	527	6.40172	7.3182	0.916485	0.0765565	uncharacterized+protein	NA
DNG_00671	576	642	640	600	7.6155	7.67939	0.0638891	0.47298	probable+delta-1-pyrroline-5-carboxylate+dehydrogenase,+mitochondrial+precursor	NA
DNG_00672	375	402	434	478	6.53236	6.74168	0.209319	0.0938698	uncharacterized+protein	NA
DNG_00673	102	120	199	143	3.62431	3.9789	0.354594	0.214946	related+to+ankyrin+repeat+protein	NA
DNG_00674	23	27	18	46	6.46406	5.88357	-0.580497	0.188323	uncharacterized+protein	NA
DNG_00675	72	119	210	223	6.8386	7.8191	0.980506	0.00398762	uncharacterized+protein	NA
DNG_00676	7	9	6	13	3.92005	3.20079	-0.719257	0.147725	uncharacterized+protein	NA
DNG_00677	167	216	219	306	5.99254	6.32786	0.335316	0.141188	related+to+transporter+protein+HOL1	NA
DNG_00678	106	128	170	157	6.75883	7.00429	0.245464	0.175885	related+to+Rotein+of+unknown+function+localised+to+mitochondria	NA
DNG_00679	54	79	54	84	5.52945	5.11704	-0.412411	0.118364	probable+2,4-dienoyl-CoA+reductase+SPS19	NA
DNG_00680	30	35	39	57	6.21456	6.05331	-0.161246	0.497657	uncharacterized+protein	NA
DNG_00681	361	403	686	552	6.04178	6.71891	0.677127	0.00686779	related+to+integral+membrane+protein	NA
DNG_00682	15	15	25	19	3.03728	2.68741	-0.349873	0.517414	uncharacterized+protein	NA
DNG_00683	114	133	111	113	6.22785	5.80847	-0.419376	0.0501302	uncharacterized+protein	NA
DNG_00684	199	292	267	260	7.88323	7.90501	0.0217777	0.894489	related+to+NAS2+-+ubiquitin-dependent+protein+catabolism	NA
DNG_00685	658	662	600	574	9.16627	9.03061	-0.135651	0.171957	probable+GSP1+-+GTP-binding+protein+of+the+ras+superfamily	NA
DNG_00686	21	40	54	42	3.73857	3.6771	-0.0614625	0.888477	related+to+carboxypeptidase+S1	NA
DNG_00687	174	220	229	164	7.83147	7.64161	-0.18986	0.465622	uncharacterized+protein	NA
DNG_00688	159	156	167	158	5.75792	5.60642	-0.151498	0.433892	related+to+LIM+homeobox+protein	NA
DNG_00689	284	291	283	377	6.50548	6.64022	0.134735	0.472442	probable+UTR1+protein,+associated+with+ferric+reductase+activity	NA
DNG_00690	103	133	70	60	6.71043	5.39991	-1.31052	0.00874664	related+to+RRP46+protein,+involved+in+rRNA+processing	NA
DNG_00691	235	311	274	261	6.98564	6.87345	-0.112196	0.450528	related+to+phosphotyrosyl+phosphatase+activator+PTPA	NA
DNG_00692	223	218	264	223	7.12954	7.15363	0.0240946	0.903774	related+to+multifunctional+beta-oxidation+protein	NA
DNG_00693	136	179	201	254	7.5151	7.90176	0.38666	0.0668283	related+to+cytidine+deaminase	NA
DNG_00694	650	700	408	283	8.56903	7.50157	-1.06747	0.002733	related+to+ATP+phosphoribosyltransferase	NA
DNG_00695	8	17	15	10	4.72853	3.82648	-0.902053	0.152879	uncharacterized+protein	NA
DNG_00696	93	234	276	221	7.21751	7.75193	0.534421	0.245594	uncharacterized+protein	NA
DNG_00697	585	614	575	672	7.23067	7.32169	0.0910119	0.398363	probable+oligosaccharyltransferase	NA
DNG_00698	274	300	280	216	9.23254	8.90195	-0.330595	0.128308	related+to+F1F0-ATP+synthase+subunit+E	NA
DNG_00699	277	278	283	298	6.26323	6.28069	0.0174647	0.87221	related+to+dynein+intermediate+chain+1,+cytosolic	NA
DNG_00700	334	343	446	476	5.89485	6.3069	0.412047	0.0141878	related+to+DUF726+domain+protein	NA
DNG_00701	17	48	283	211	4.35758	6.96414	2.60656	0.0054901	uncharacterized+protein	NA
DNG_00702	123	168	172	154	7.73955	7.68378	-0.0557667	0.778491	related+to+TVP23+-+integral+membrane+protein+localized+to+vesicles+along+with+the+v-SNARE	NA
DNG_00703	162	173	175	134	6.71481	6.36242	-0.35239	0.189019	related+to+citrate+lyase+beta+subunit	NA
DNG_00704	0	0	4	0	-1.04265	0.246171	1.28882	0.232603	uncharacterized+protein	NA
DNG_00705	9	12	17	23	4.0393	4.07272	0.033411	0.915603	related+to+glycine-rich+RNA-binding+protein	NA
DNG_00706	147	151	133	127	7.19328	6.76222	-0.431058	0.0757588	related+to+E.coli+cation+transport+protein	NA
DNG_00707	198	251	231	279	7.32063	7.40747	0.0868371	0.537882	related+to+programmed+cell+death+protein+(calcium-binding+protein)	NA
DNG_00708	16	18	21	36	3.42556	3.26549	-0.160068	0.608313	uncharacterized+protein	NA
DNG_00709	143	168	181	191	6.43423	6.51877	0.0845413	0.492602	uncharacterized+protein	NA
DNG_00710	98	128	85	135	8.421	8.08961	-0.331383	0.173965	related+to+Acylphosphatase	NA
DNG_00711	123	170	201	157	6.82859	6.90288	0.074289	0.769878	related+to+nodulation+protein+nodB	NA
DNG_00712	94	133	154	166	6.19778	6.46475	0.266967	0.13365	uncharacterized+protein	NA
DNG_00713	545	606	353	201	7.60955	6.42431	-1.18524	0.00977088	related+to+WD+repeat+protein+IEF+SSP+9502	NA
DNG_00714	157	176	157	143	5.09688	4.73354	-0.36334	0.0772467	probable+pre-mRNA+splicing+factor+ATP-dependent+RNA+helicase+PRP16	NA
DNG_00715	641	716	693	312	8.24219	7.67935	-0.562834	0.179629	related+to+putative+cystathionine+beta-lyase	NA
DNG_00716	117	284	472	173	7.21984	7.65091	0.43107	0.588944	uncharacterized+protein	NA
DNG_00717	21	123	139	56	5.21797	5.28643	0.068454	0.950827	probable+multicopper+oxidase	NA
DNG_00718	73	98	61	141	5.08936	4.9289	-0.160462	0.652938	related+to+mitochondrial+integral+membrane+protein	NA
DNG_00719	164	176	194	277	4.73203	5.06308	0.331049	0.145119	related+to+GTPase-activating+protein+of+the+rho/rac+family+(LRG1+protein)	NA
DNG_00720	330	376	332	348	7.49728	7.37959	-0.117695	0.229495	related+to+C-3+sterol+dehydrogenase+(C-4+decarboxylase)	NA
DNG_00721	31	48	31	49	4.39966	3.7135	-0.686164	0.0348572	uncharacterized+protein	NA
DNG_00722	937	1010	1185	1078	8.81815	9.10953	0.291377	0.024905	related+to+spore+coat+protein+SP96+precursor	NA
DNG_00723	233	316	286	270	8.2776	8.21598	-0.0616171	0.686261	related+to+disease+resistance+protein+aig2	NA
DNG_00724	212	219	169	217	3.44844	3.15424	-0.294199	0.121565	related+to+the+component+Tra1+of+the+SAGA+complex	NA
DNG_00725	213	240	175	230	6.34977	6.06068	-0.289091	0.0973069	related+to+cyclin+dependent+kinase+C	NA
DNG_00726	81	87	83	92	6.33006	6.04052	-0.289546	0.193406	uncharacterized+protein	NA
DNG_00727	371	431	289	245	7.8986	7.23187	-0.666725	0.00799785	related+to+phosphatase+2a+inhibitor	NA
DNG_00728	67	102	74	132	5.336	5.27447	-0.0615359	0.835675	related+to+HypA-like+protein	NA
DNG_00729	366	399	225	169	6.37649	5.28418	-1.09231	0.00452842	probable+periodic+tryptophan+protein+PWP2	NA
DNG_00730	464	481	468	451	7.87294	7.83429	-0.0386493	0.67591	probable+cell+division+control+protein+CDC12	NA
DNG_00731	249	291	244	195	6.74564	6.31898	-0.426659	0.0564695	related+to+branched-chain+alpha-ketoacid+dehydrogenase+kinase	NA
DNG_00732	323	326	293	430	5.76903	5.85459	0.0855619	0.694739	probable+ubiquitin-specific+processing+protease+21	NA
DNG_00733	20	30	13	20	4.6396	3.17452	-1.46508	0.00615866	uncharacterized+protein	NA
DNG_00734	8	17	21	18	2.9609	2.73082	-0.230073	0.612557	uncharacterized+protein	NA
DNG_00735	20	26	19	23	3.8898	2.91446	-0.975348	0.0240685	uncharacterized+protein	NA
DNG_00736	128	172	155	146	6.69083	6.47708	-0.213751	0.274828	related+to+YJU2+-+Essential+nuclear+protein,+putative+spliceosomal+component	NA
DNG_00737	16	17	13	20	2.88268	2.06183	-0.820849	0.054039	uncharacterized+protein	NA
DNG_00738	157	204	155	159	6.78653	6.40399	-0.382544	0.0489402	related+to+mouse+KIN17+protein	NA
DNG_00739	207	246	218	178	8.66364	8.32085	-0.342791	0.109663	probable+Transcription+elongation+factor+spt-4	NA
DNG_00740	35	62	47	38	6.32543	5.49094	-0.834487	0.0954907	uncharacterized+protein	NA
DNG_00741	393	423	317	318	7.36305	6.94367	-0.419383	0.00909737	probable+phosphoprotein+phosphatase+(serine/threonine+specific+protein+phosphatase)	NA
DNG_00742	111	151	195	170	6.09464	6.36924	0.274604	0.229917	related+to+nuclear+protein+ES2	NA
DNG_00743	303	270	258	201	6.27313	5.84081	-0.43232	0.160269	related+to+abc1+protein+precursor	NA
DNG_00744	145	159	116	95	6.64748	5.82935	-0.818128	0.022448	related+to+rRNA+biogenesis+protein+RRP36	NA
DNG_00745	58	50	37	39	4.79697	3.67739	-1.11958	0.0302483	uncharacterized+protein	NA
DNG_00746	1116	1158	920	855	9.00936	8.70923	-0.300128	0.0106081	probable+translation+elongation+factor+eEF-1,+gamma+chain	NA
DNG_00747	496	521	478	358	8.2574	7.94254	-0.31486	0.126092	related+to+MRPS9+-+mitochondrial+ribosomal+protein,+small+subunit	NA
DNG_00748	20	34	21	24	4.39408	3.33569	-1.05839	0.0222788	uncharacterized+protein	NA
DNG_00749	352	422	367	366	8.78431	8.65663	-0.127675	0.210983	probable+Calcineurin+subunit+B	NA
DNG_00750	306	324	347	326	6.75641	6.77244	0.0160305	0.885539	related+to+YMR164c+and+Gal11p	NA
DNG_00751	242	279	181	214	7.16534	6.65147	-0.513867	0.00845402	related+to+Qri7p	NA
DNG_00752	343	360	340	363	7.25769	7.20139	-0.0562997	0.575022	related+to+SIP2+-+dominant+suppressor+of+some+ts+mutations+in+RPO21+and+PRP4	NA
DNG_00753	122	181	137	87	7.51682	6.73552	-0.781306	0.105767	probable+Tim22,+subunit+of+the+Tim22-complex	NA
DNG_00754	558	570	282	110	7.81642	5.97304	-1.84339	0.0125344	related+to+flavin-containing+monooxygenase	NA
DNG_00755	93	98	73	89	4.42124	3.83132	-0.589915	0.0254805	related+to+nucleotide+exsicion+repair+protein+RAD16	NA
DNG_00756	115	125	111	97	5.30223	4.78652	-0.515711	0.0766117	related+to+nucleotide+exsicion+repair+protein+RAD7	NA
DNG_00757	260	285	251	194	8.65221	8.22759	-0.424622	0.0819346	related+to+ribosomal+protein+L34,+mitochondrial	NA
DNG_00758	12	15	22	49	3.32394	3.76711	0.443167	0.268279	related+to+FMN-dependent+2-nitropropane+dioxygenase	NA
DNG_00759	93	100	158	139	5.53656	5.88829	0.351728	0.166697	uncharacterized+protein	NA
DNG_00760	98	139	135	285	5.3584	5.93563	0.577229	0.202801	related+to+aromatic+amino+acid+aminotransferase+I	NA
DNG_00761	1038	1061	917	769	9.1187	8.86971	-0.248987	0.0684809	probable+ribosomal+protein+RPL4A	NA
DNG_00762	178	188	183	215	5.32924	5.30668	-0.0225612	0.862207	uncharacterized+protein	NA
DNG_00763	197	183	139	171	6.30699	5.85167	-0.455312	0.0510314	uncharacterized+protein	NA
DNG_00764	217	265	221	185	8.33183	7.94977	-0.382057	0.0828416	uncharacterized+protein	NA
DNG_00765	59	94	97	60	7.15171	6.6706	-0.48111	0.334501	related+to+apoptosis-inducing+TAF9-like+domain+1+family+protein,+putative	NA
DNG_00766	228	273	193	238	7.07675	6.76	-0.31675	0.0564562	related+to+L-serine+dehydratase	NA
DNG_00767	6	4	5	6	1.60956	0.875304	-0.734256	0.262527	uncharacterized+protein	NA
DNG_00768	222	232	151	157	6.49488	5.77322	-0.721662	0.00567583	related+to+dna+polymerase+delta+small+subunit	NA
DNG_00769	297	322	251	296	7.73412	7.47953	-0.254595	0.0766847	related+to+ATP-binding+cassette+(ABC)+transporter	NA
DNG_00770	17	16	46	45	3.37873	4.03978	0.661053	0.173999	probable+alpha-methylacyl-coa+racemase	NA
DNG_00771	437	431	448	565	6.89754	7.11274	0.215198	0.238757	probable+VpsA+protein	NA
DNG_00772	114	145	156	267	5.4666	5.96902	0.502428	0.126398	related+to+WD40+repeat-containing+protein	NA
DNG_00773	312	352	436	458	6.8537	7.24615	0.39245	0.009456	related+to+clathrin+binding+protein+ENT2	NA
DNG_00774	492	499	505	441	9.28859	9.21174	-0.0768492	0.552091	probable+multiprotein+bridging+factor+MBF1	NA
DNG_00775	96	137	115	177	5.6571	5.73985	0.0827489	0.736153	uncharacterized+protein	NA
DNG_00776	47	86	54	55	5.69827	4.88708	-0.811198	0.0666665	uncharacterized+protein	NA
DNG_00777	54	72	96	116	5.32587	5.71065	0.384777	0.069301	uncharacterized+protein	NA
DNG_00778	222	254	318	325	6.46225	6.81212	0.349866	0.0190057	related+to+transcription+factor+atf1+	NA
DNG_00779	112	131	150	135	5.75918	5.73031	-0.0288632	0.868979	uncharacterized+protein	NA
DNG_00780	133	169	180	80	7.22185	6.54591	-0.675943	0.204911	related+to+EMI5+-+protein+required+for+transcriptional+induction+of+the+early+meiotic-specific+transcription+factor+IME1,+also+required+for+sporulation	NA
DNG_00781	330	396	372	353	8.34205	8.27568	-0.0663699	0.530074	probable+ERV25+protein+(component+of+the+COPII-coated+vesicles)	NA
DNG_00782	152	164	175	153	7.24528	7.08733	-0.157947	0.413741	uncharacterized+protein	NA
DNG_00783	102	99	100	313	4.23311	4.90154	0.66843	0.310249	uncharacterized+protein	NA
DNG_00784	147	194	192	301	6.65124	7.03677	0.385525	0.170679	related+to+L-rhamnono-gamma-lactonase	NA
DNG_00785	304	310	243	328	8.14594	7.95797	-0.187971	0.320609	related+to+HD+superfamily+hydrolase	NA
DNG_00786	666	719	760	833	9.03589	9.29703	0.261135	0.0236232	related+to+SRP40+Suppressor+of+mutant+AC40+of+RNA+polymerase+I+and+III	NA
DNG_00787	126	157	273	219	6.02422	6.64284	0.618623	0.0301746	related+to+BSC1+Transcript+encoded+by+this+ORF+shows+a+high+level+of+stop+codon+bypass	NA
DNG_00788	136	173	225	184	6.77124	6.99171	0.220471	0.307079	uncharacterized+protein	NA
DNG_00789	1	1	3	5	0.0875172	0.926493	0.838976	0.155201	uncharacterized+protein	NA
DNG_00790	131	128	224	234	4.80668	5.46399	0.657311	0.00923748	uncharacterized+protein	NA
DNG_00791	383	430	598	740	6.70837	7.45257	0.7442	0.00282155	probable+Calcium_related+spray+protein	NA
DNG_00792	212	228	261	360	6.61981	7.03243	0.412627	0.0758595	related+to+DUF124+domain+protein	NA
DNG_00793	18	18	21	60	3.90957	4.10921	0.199641	0.703027	uncharacterized+protein	NA
DNG_00794	7	3	6	22	1.21874	1.55011	0.33137	0.713929	uncharacterized+protein	NA
DNG_00795	8	12	14	14	2.17301	1.72642	-0.446588	0.28192	uncharacterized+protein	NA
DNG_00796	122	131	144	125	5.19464	5.01937	-0.175271	0.428077	uncharacterized+protein	NA
DNG_00797	11	10	4	21	4.19122	3.18339	-1.00784	0.233794	uncharacterized+protein	NA
DNG_00798	199	237	194	344	5.68516	5.85337	0.168204	0.522548	related+to+protein+kinase+SWE1	NA
DNG_00799	172	178	149	204	5.2988	5.14277	-0.156037	0.411744	related+to+GCP3+(+gamma-tubulin+complex)	NA
DNG_00800	85	94	104	106	5.37524	5.29739	-0.0778524	0.690277	related+to+transcriptional+coactivator+HFI1	NA
DNG_00801	226	266	245	316	7.03831	7.142	0.103685	0.471489	probable+cAMP-dependent+protein+kinase+regulatory+subunit	NA
DNG_00802	106	118	85	83	6.82814	6.05654	-0.771598	0.0198482	related+to+BCAS2+family+protein	NA
DNG_00803	373	472	477	398	8.78832	8.81012	0.0217965	0.89213	uncharacterized+protein	NA
DNG_00804	42	52	90	44	5.58658	5.38753	-0.199055	0.710633	uncharacterized+protein	NA
DNG_00805	154	155	136	141	5.93246	5.562	-0.37046	0.0765488	uncharacterized+protein	NA
DNG_00806	52	77	48	66	4.62977	3.92916	-0.700609	0.0210765	related+to+4-coumarate--CoA+ligase	NA
DNG_00807	430	498	548	538	7.69778	7.93045	0.232674	0.0429446	related+to+cell+division+protein+CDC50	NA
DNG_00808	430	510	333	404	6.43915	6.05934	-0.379816	0.0373174	probable+transcription+elongation+complex+subunit+(CDC68)	NA
DNG_00809	284	317	279	275	8.86112	8.66293	-0.198186	0.105276	probable+DAP1+Damage+response+protein,	NA
DNG_00810	279	320	235	189	8.24286	7.61508	-0.627781	0.016606	related+to+4-carboxymuconolactone+decarboxylase+family+protein	NA
DNG_00811	69	74	83	94	5.74896	5.67558	-0.0733822	0.706845	uncharacterized+protein	NA
DNG_00812	244	305	253	257	7.66047	7.47235	-0.188124	0.15212	related+to+MNORI-2+protein	NA
DNG_00813	186	231	192	280	6.90219	6.9635	0.0613111	0.75159	related+to+gamma-glutamylcysteine+synthetase+light+chain	NA
DNG_00814	264	315	407	463	6.89865	7.43917	0.540519	0.00778603	related+to+MAF1+Protein+required+for+sorting+of+Mod5p	NA
DNG_00815	98	132	130	259	4.37647	4.88582	0.509353	0.203397	related+to+protein+histidine+kinase	NA
DNG_00816	23	28	38	85	3.04678	3.5585	0.511723	0.234797	uncharacterized+protein	NA
DNG_00817	137	144	91	99	6.02617	5.18169	-0.844484	0.00767025	uncharacterized+protein	NA
DNG_00818	186	212	250	243	7.7693	7.96294	0.19365	0.151675	probable+protein+ORM2	NA
DNG_00819	6	12	10	11	3.75351	3.09504	-0.658462	0.155036	uncharacterized+protein	NA
DNG_00820	10	25	26	25	3.70573	3.44457	-0.261157	0.582182	related+to+NADPH+quinone+oxidoreductase+homolog+PIG3	NA
DNG_00821	64	130	117	87	6.31972	6.05007	-0.269647	0.557297	related+to+caffeoyl-coa+o-methyltransferase	NA
DNG_00822	35	42	44	44	5.14814	4.65168	-0.496454	0.152022	uncharacterized+protein	NA
DNG_00823	12	12	9	20	3.67537	2.95784	-0.717531	0.168711	related+to+palI+protein	NA
DNG_00824	88	111	174	218	7.0798	7.83483	0.755029	0.00731665	uncharacterized+protein	NA
DNG_00825	202	307	394	328	8.54518	8.971	0.425821	0.115763	related+to+transthyretin-like+protein+pucM	NA
DNG_00826	18	72	81	41	6.73698	6.65953	-0.077453	0.92935	uncharacterized+protein	NA
DNG_00827	44	51	60	58	5.43842	5.1547	-0.28372	0.363681	uncharacterized+protein	NA
DNG_00828	436	440	461	434	7.94012	7.95976	0.0196432	0.856469	probable+arsenite+translocating+ATPase+(ASNA1)	NA
DNG_00829	157	226	244	225	5.87389	6.04063	0.166739	0.386754	related+to+MPE1+Role+in+mRNA+3`+end+formation	NA
DNG_00830	778	890	821	852	8.33633	8.43608	0.0997564	0.213132	probable+cytosolic+nonspecific+dipeptidase	NA
DNG_00831	139	196	200	244	7.1543	7.42623	0.271931	0.155128	related+to+yippee+family+protein	NA
DNG_00832	85	107	76	92	8.56163	8.01946	-0.542173	0.0243823	uncharacterized+protein	NA
DNG_00833	221	270	260	290	8.22773	8.31105	0.0833159	0.457155	related+to+ornithine+decarboxylase+antizyme	NA
DNG_00834	903	912	484	286	8.26313	6.98747	-1.27567	0.006009	probable+bifunctional+histidine+biosynthesis+protein+hishf	NA
DNG_00835	88	110	53	85	5.58275	4.64331	-0.939441	0.00767401	uncharacterized+protein	NA
DNG_00836	84	108	98	147	5.14764	5.21222	0.0645768	0.741897	related+to+VPS62+-+Vacuolar+Protein+Sorting	NA
DNG_00837	97	100	157	216	4.26549	4.96739	0.701897	0.0296598	uncharacterized+protein	NA
DNG_00838	93	129	242	308	5.30718	6.44427	1.13709	0.00350311	uncharacterized+protein	NA
DNG_00839	465	472	403	342	9.65699	9.28793	-0.369054	0.0564717	probable+ribosomal+protein+L30,+cytosolic	NA
DNG_00840	780	807	724	626	9.39051	9.21774	-0.172763	0.149357	probable+60S+ribosomal+protein+L10,+cytosolic	NA
DNG_00841	340	390	410	373	6.8369	6.88932	0.0524232	0.610717	uncharacterized+protein	NA
DNG_00842	201	224	273	257	5.63977	5.84768	0.207916	0.144007	related+to+vacuolar+protein+VAC7	NA
DNG_00843	217	203	175	255	5.48677	5.39255	-0.0942221	0.700253	probable+pre-mRNA+splicing+factor+prp1	NA
DNG_00844	252	342	320	345	9.03873	9.12817	0.0894392	0.487474	uncharacterized+protein	NA
DNG_00845	235	287	284	309	6.77928	6.88661	0.107336	0.333436	uncharacterized+protein	NA
DNG_00846	287	212	185	184	5.95265	5.41578	-0.536873	0.0861489	uncharacterized+protein	NA
DNG_00847	737	794	740	784	8.326	8.38835	0.062359	0.40898	probable+protein+phosphatase+2C	NA
DNG_00848	331	329	454	408	7.37274	7.70318	0.330433	0.0652765	probable+porphobilinogen+synthase	NA
DNG_00849	14	14	43	54	2.55674	3.51948	0.962745	0.0354041	uncharacterized+protein	NA
DNG_00850	159	196	138	159	5.9754	5.536	-0.4394	0.0212316	related+to+amidohydrolase+family+protein	NA
DNG_00851	118	117	269	229	5.43407	6.33859	0.904518	0.0126143	uncharacterized+protein	NA
DNG_00852	446	452	425	344	8.34382	8.07543	-0.268389	0.160704	probable+NADH-ubiquinone+oxidoreductase+24+kDa+subunit,+mitochondrial+precursor	NA
DNG_00853	1	1	3	3	1.65642	2.2501	0.593678	0.314741	uncharacterized+protein	NA
DNG_00854	1	0	1	13	-2.69591	-1.08598	1.60993	0.324734	uncharacterized+protein	NA
DNG_00855	26	32	97	216	3.46296	5.34941	1.88644	0.0163798	uncharacterized+protein	NA
DNG_00856	4	7	77	163	1.60079	5.33081	3.73002	0.0030029	uncharacterized+protein	NA
DNG_00857	244	225	149	221	5.07727	4.59986	-0.477404	0.108195	related+to+NUP133+Nuclear+pore+protein	NA
DNG_00858	13	25	19	58	3.23629	3.29941	0.0631227	0.898462	uncharacterized+protein	NA
DNG_00859	1	5	21	340	0.573635	4.99179	4.41815	0.145418	related+to+allantoate+transport+protein	NA
DNG_00860	0	0	2	32	-2.58353	1.52425	4.10778	0.0186807	related+to+2-polyprenyl-6-methoxyphenol+hydroxylase+and+related+FAD-dependent+oxidoreductases	NA
DNG_00861	0	1	0	22	-1.7683	-0.0749946	1.6933	0.409545	uncharacterized+protein	NA
DNG_00862	35	43	130	574	4.3128	6.83603	2.52323	0.0625473	related+to+N-carbamoyl-L-amino+acid+hydrolase	NA
DNG_00863	14	9	23	66	2.01015	3.04596	1.03581	0.216161	uncharacterized+protein	NA
DNG_00864	2	4	16	10	1.72401	2.78448	1.06046	0.13788	uncharacterized+protein	NA
DNG_00865	1	3	10	43	0.588423	2.97669	2.38827	0.0443693	uncharacterized+protein	NA
DNG_00866	327	350	255	183	7.52143	6.75684	-0.764584	0.0215971	probable+homoserine+kinase	NA
DNG_00867	36	50	62	118	3.55408	4.11427	0.560185	0.112316	probable+Chitin+synthase+3	NA
DNG_00868	335	416	382	391	6.66939	6.66242	-0.00696905	0.940382	related+to+SLY1+protein	NA
DNG_00869	227	231	290	274	5.09134	5.30198	0.210644	0.176663	uncharacterized+protein	NA
DNG_00870	1075	1042	952	1022	8.46423	8.44135	-0.0228796	0.774306	probable+Pyruvate+kinase	NA
DNG_00871	182	198	118	94	5.94355	4.83452	-1.10902	0.0087599	related+to+lincomycin-condensing+protein+lmbA	NA
DNG_00872	251	290	289	218	8.45554	8.21978	-0.235765	0.225631	probable+glutaredoxin	NA
DNG_00873	472	519	435	513	8.06946	8.02411	-0.0453441	0.659424	related+to+aldehyde+reductase	NA
DNG_00874	811	867	675	872	7.98952	7.94451	-0.0450007	0.730446	related+to+leukotriene-A4+hydrolase+long+isoform	NA
DNG_00875	3	0	7	10	-1.14295	0.735463	1.87842	0.128233	uncharacterized+protein	NA
DNG_00876	176	148	111	128	4.19911	3.55255	-0.646558	0.0249839	probable+kinesin	NA
DNG_00877	4	4	8	10	1.54242	1.6998	0.157384	0.743496	related+to+BNR/Asp-box+repeat+domain+protein	NA
DNG_00878	182	172	183	109	6.30479	5.73859	-0.566208	0.196023	related+to+translation+releasing+factor+RF-1,+mitochondrial	NA
DNG_00879	35	111	238	100	4.69827	5.51879	0.820524	0.357461	related+to+laccase+precursor	NA
DNG_00880	15	25	35	48	3.97872	4.23205	0.253332	0.33245	uncharacterized+protein	NA
DNG_00881	191	206	217	296	6.08925	6.34887	0.259613	0.18568	uncharacterized+protein	NA
DNG_00882	30	16	37	33	3.889	3.79827	-0.0907269	0.886641	uncharacterized+protein	NA
DNG_00883	42	58	41	68	4.08439	3.60871	-0.475685	0.0882835	probable+MBP1+-+transcription+factor,+subunit+of+the+MBF+factor	NA
DNG_00884	143	169	98	110	5.93258	5.09078	-0.841801	0.00351205	uncharacterized+protein	NA
DNG_00885	309	421	509	440	9.05744	9.40345	0.346012	0.0912102	related+to+Protein+SnodProt1	NA
DNG_00886	100	117	100	135	5.63611	5.47188	-0.164231	0.332221	related+to+DUF6+domain+protein	NA
DNG_00887	82	121	86	107	4.32528	3.94582	-0.379461	0.0815734	related+to+DNA+repair+protein+RAD26	NA
DNG_00888	164	235	456	330	7.40133	8.27449	0.873152	0.028151	related+to+UPS1+Mitochondrial+intermembrane+space+protein+that+regulates+alternative+processing+and+sorting+of+Mgm1p+and+other+proteins	NA
DNG_00889	10	31	56	37	2.08401	2.57745	0.493433	0.483577	uncharacterized+protein	NA
DNG_00890	46	47	55	105	4.85605	5.12637	0.270325	0.454322	uncharacterized+protein	NA
DNG_00891	7	13	12	28	2.66455	2.68607	0.0215173	0.954359	related+to+TfdA+family+oxidoreductase	NA
DNG_00892	8	9	27	16	2.09843	2.43556	0.33713	0.60389	related+to+endo-1,4-beta-xylanase	NA
DNG_00893	263	336	363	391	8.03191	8.2959	0.263995	0.0697837	related+to+SNF7+protein	NA
DNG_00894	45	53	130	89	4.19087	4.85796	0.667092	0.127549	uncharacterized+protein	NA
DNG_00895	63	79	84	113	4.74332	4.85898	0.115665	0.510787	uncharacterized+protein	NA
DNG_00896	50	64	71	87	6.68775	6.70827	0.0205229	0.909696	uncharacterized+protein	NA
DNG_00897	80	85	78	93	4.68657	4.38104	-0.305534	0.15386	uncharacterized+protein	NA
DNG_00898	116	110	87	90	6.20639	5.54155	-0.664836	0.0414692	related+to+RRP7+Protein+involved+in+pre-rRNA+processing+and+ribosome+assembly	NA
DNG_00899	180	160	146	155	4.61884	4.25825	-0.360591	0.102874	related+to+putative+dual+specificity+protein+kinase+pom1	cluster 1
DNG_00900	81	112	138	208	5.39755	5.98914	0.591593	0.0571124	related+to+PEX29+Peroxisomal+integral+membrane+protein,+involved+in+regulation+of+peroxisome+size+and+number	cluster 1
DNG_00901	81	111	137	212	5.57847	6.18992	0.611447	0.0565965	probable+farnesyltranstransferase+(al-3)	cluster 1
DNG_00902	45	41	51	83	5.23802	5.31627	0.0782536	0.798479	related+to+cell+division+control+protein+14	cluster 1
DNG_00903	26	25	96	173	3.78516	5.65309	1.86793	0.0119324	uncharacterized+protein	cluster 1
DNG_00904	106	110	112	88	5.98718	5.52765	-0.459529	0.175051	related+to+mitochondrial+outer+membrane+protein+(Sam35)	cluster 1
DNG_00905	165	188	228	350	5.65505	6.2333	0.578252	0.0445965	related+to+human+RANBPM+NP_005484.1	NA
DNG_00906	144	147	125	169	6.57746	6.38235	-0.195107	0.323599	related+to+MUC1+Extracellular+alpha-1,4-glucan+glucosidase	NA
DNG_00907	100	109	26	176	5.46112	4.58799	-0.873126	0.293055	related+to+indoleamine+2,3-dioxygenase	NA
DNG_00908	53	104	167	211	7.44473	8.48528	1.04055	0.0138249	uncharacterized+protein	NA
DNG_00909	167	244	317	278	7.20506	7.63421	0.429149	0.0783465	related+to+thiol+methyltransferase	NA
DNG_00910	114	128	117	120	6.25045	5.95839	-0.292061	0.128471	related+to+OTU+domain-containing+protein+6B	NA
DNG_00911	415	441	591	585	6.47889	6.94802	0.469126	0.00401927	probable+Chitin+synthase+1	NA
DNG_00912	130	161	198	270	6.03021	6.55774	0.527527	0.0344736	related+to+OPY2+protein	NA
DNG_00913	213	212	234	275	7.38859	7.55295	0.164366	0.288436	probable+RAS-2+protein	NA
DNG_00914	11	12	14	58	3.5119	4.01228	0.500377	0.472235	related+to+haloacid+dehalogenase,+type+II	NA
DNG_00915	46	71	72	154	4.83804	5.36682	0.528786	0.217561	related+to+integral+membrane+protein	NA
DNG_00916	118	117	132	170	4.1375	4.28024	0.142745	0.454279	related+to+nuclear+migration+protein+ami1	NA
DNG_00917	339	394	219	232	8.60141	7.8168	-0.784611	0.00117311	probable+E2+ubiquitin-conjugating+enzyme	NA
DNG_00918	1136	1140	850	549	9.04728	8.37393	-0.673352	0.0318132	probable+ketol-acid+reductoisomerase+(ilv-2)	NA
DNG_00919	75	119	128	204	5.84409	6.36854	0.524454	0.135201	related+to+threonine+dehydratase	NA
DNG_00920	31	19	10	21	3.34386	1.83189	-1.51197	0.0471251	related+to+dityrosine+transporter	NA
DNG_00921	577	573	373	320	7.91158	7.15069	-0.760893	0.00463635	probable+gamma-glutamyl+phosphate+reductase	NA
DNG_00922	10	17	8	21	3.78867	2.88292	-0.905757	0.0713159	uncharacterized+protein	NA
DNG_00923	85	72	79	148	4.67994	4.87689	0.196955	0.620321	related+to+ascospore+maturation+1+protein+(Asm-1)	NA
DNG_00924	0	0	1	5	0.916158	2.95894	2.04278	0.0220133	uncharacterized+protein	NA
DNG_00925	2	4	1	1	7.0648	4.98574	-2.07906	0.0122536	uncharacterized+protein	NA
DNG_00926	2	8	2	3	5.60446	4.05605	-1.54841	0.0378791	uncharacterized+protein	NA
DNG_00927	232	292	267	325	6.99019	7.09657	0.106383	0.462754	probable+NADPH+quinone+oxidoreductase+homolog+PIG3	NA
DNG_00928	129	93	96	187	4.85313	4.97224	0.119118	0.798642	related+to+kinetoplast-associated+protein+KAP	NA
DNG_00929	24	35	52	76	3.37478	3.83613	0.46135	0.0862055	related+to+acetyl+coenzyme+A+synthetase	NA
DNG_00930	577	624	643	653	9.6009	9.74624	0.145339	0.0984316	uncharacterized+protein	NA
DNG_00931	253	300	406	342	7.42911	7.78231	0.353208	0.0592428	uncharacterized+protein	NA
DNG_00932	306	311	285	357	6.62788	6.61716	-0.0107159	0.944917	probable+single-stranded+DNA-binding+protein+68k+chain	NA
DNG_00933	202	218	216	294	6.40048	6.56925	0.168772	0.352371	related+to+COP9+signalosome+complex+subunit+3	NA
DNG_00934	12	15	18	38	3.05139	3.14962	0.0982244	0.778887	uncharacterized+protein	NA
DNG_00935	57	57	39	59	3.123	2.30777	-0.815226	0.0232839	related+to+CHD1+-+transcriptional+regulator	NA
DNG_00936	217	215	174	124	6.52583	5.76667	-0.759156	0.0487762	uncharacterized+protein	NA
DNG_00937	41	60	38	60	4.52259	3.85012	-0.672473	0.0341757	uncharacterized+protein	NA
DNG_00938	21	27	53	129	2.33029	3.55427	1.22398	0.0498112	uncharacterized+protein	NA
DNG_00939	3	3	7	42	0.876081	2.31897	1.44289	0.173737	uncharacterized+protein	NA
DNG_00940	39	71	65	89	3.40989	3.46606	0.0561762	0.808554	uncharacterized+protein	NA
DNG_00941	84	94	86	130	5.47553	5.44897	-0.0265609	0.899484	uncharacterized+protein	NA
DNG_00942	13	20	8	28	2.44892	1.48452	-0.964396	0.0841409	uncharacterized+protein	NA
DNG_00943	436	484	394	427	9.32768	9.14776	-0.179922	0.090349	probable+DUF636+domain+protein	NA
DNG_00944	150	121	167	152	5.52857	5.55649	0.0279132	0.917189	uncharacterized+protein	NA
DNG_00945	95	111	137	114	6.08742	6.06951	-0.0179186	0.934902	uncharacterized+protein	NA
DNG_00946	108	146	142	111	7.18472	6.88772	-0.296999	0.300719	related+to+Nbp35p+and+human+nucleotide-binding+protein	NA
DNG_00947	20	25	22	18	8.27623	7.25896	-1.01727	0.0554037	uncharacterized+protein	NA
DNG_00948	184	202	206	248	5.158	5.27176	0.113757	0.399713	related+to+histone+acetyltransferase	NA
DNG_00949	292	318	281	242	9.42402	9.1001	-0.323922	0.0754702	uncharacterized+protein	NA
DNG_00950	213	280	161	142	6.93854	6.06287	-0.875664	0.0103057	probable+NCS6+Protein+with+role+in+invasive+growth	NA
DNG_00951	914	955	755	610	9.26137	8.87914	-0.382229	0.0275507	probable+ribosomal+protein+L7a.e.B,+cytosolic	NA
DNG_00952	262	282	249	261	9.23834	9.06234	-0.175997	0.144827	related+to+nuclear+transport+factor+2+(ntf-2)	NA
DNG_00953	207	185	155	246	6.06098	5.94464	-0.116338	0.691922	uncharacterized+protein	NA
DNG_00954	365	379	373	544	5.73806	5.98814	0.250088	0.279739	related+to+cell+division+control+protein+(Cdc15)	NA
DNG_00955	293	271	266	358	4.64566	4.72997	0.0843038	0.701162	related+to+CDC39+protein	NA
DNG_00956	114	119	114	122	5.80469	5.55425	-0.250433	0.18992	uncharacterized+protein	NA
DNG_00957	110	123	131	112	5.76493	5.53607	-0.228861	0.327389	uncharacterized+protein	NA
DNG_00958	11	12	11	13	3.68957	2.87576	-0.813812	0.097499	related+to+carbonic+anhydrase	NA
DNG_00959	136	181	139	219	6.45234	6.44149	-0.0108472	0.963703	probable+G+protein+alpha+chain	NA
DNG_00960	808	847	713	622	9.07736	8.80146	-0.275893	0.0309662	Spermidine+synthase	NA
DNG_00961	261	275	357	292	7.36545	7.54387	0.178415	0.319208	probable+nitrilase+(NIT3)	NA
DNG_00962	41	61	158	275	5.80648	7.56152	1.75503	0.0074673	uncharacterized+protein	NA
DNG_00963	1037	990	465	457	7.3847	6.29459	-1.09011	0.00025059	related+to+protein+carrier+KAP123	NA
DNG_00964	292	384	231	299	7.72248	7.2992	-0.423274	0.0602218	related+to+phytanoyl-CoA+dioxygenase+family+protein	NA
DNG_00965	240	222	201	148	6.76668	6.18435	-0.582334	0.102071	uncharacterized+protein	NA
DNG_00966	509	550	548	487	8.63334	8.60811	-0.0252359	0.799576	related+to+SCL1+20S+proteasome+subunit+YC7ALPHA/Y8+(alpha1)	NA
DNG_00967	25	18	31	34	5.20387	5.01673	-0.18714	0.692793	uncharacterized+protein	NA
DNG_00968	81	115	127	104	7.27624	7.18317	-0.0930711	0.727836	related+to+integral+membrane+protein	NA
DNG_00969	119	114	148	221	4.48159	4.93569	0.454104	0.137809	uncharacterized+protein	NA
DNG_00970	125	143	117	138	6.17667	5.86312	-0.313549	0.069865	probable+centractin+(ro-4)	NA
DNG_00971	286	390	444	355	9.54574	9.72417	0.178421	0.404063	uncharacterized+protein	NA
DNG_00972	244	316	539	363	7.76276	8.36459	0.601829	0.0728481	related+to+Glycosylphosphatidylinositol+anchor+biosynthesis+protein+11	NA
DNG_00973	0	2	5	1	1.40096	2.14746	0.746497	0.625233	uncharacterized+protein	NA
DNG_00974	124	165	137	133	6.16604	5.83283	-0.333212	0.121228	probable+GTP-binding+protein	NA
DNG_00975	178	218	155	152	6.37253	5.81955	-0.552973	0.0164837	related+to+SET+domain+protein	NA
DNG_00976	250	253	214	371	5.36672	5.47738	0.110657	0.703809	related+to+transcription+activator+protein+acu-15	NA
DNG_00977	275	334	319	324	6.61314	6.6162	0.00305776	0.975055	related+to+Pol+II+transcription+elongation+factor	NA
DNG_00978	210	291	355	226	7.6839	7.75178	0.067874	0.82608	related+to+ubiquinone+biosynthesis+protein+CAT5	NA
DNG_00979	185	179	181	262	4.31707	4.46354	0.146478	0.536849	related+to+phospholipase+D	NA
DNG_00980	259	260	242	258	6.77857	6.64797	-0.130598	0.286494	probable+tubulin+gamma+chain	NA
DNG_00981	21	31	57	81	4.69419	5.44861	0.75442	0.0209527	uncharacterized+protein	NA
DNG_00982	174	184	115	133	8.65085	7.90901	-0.74184	0.00459356	uncharacterized+protein	NA
DNG_00983	34	29	43	66	3.72604	3.84904	0.122993	0.694906	uncharacterized+protein	NA
DNG_00984	259	244	223	177	7.7202	7.24841	-0.471795	0.112901	probable+kinase-related+protein	NA
DNG_00985	284	279	399	441	4.92247	5.45562	0.533151	0.0132196	uncharacterized+protein	NA
DNG_00986	111	163	224	437	6.04569	7.1394	1.09371	0.0510904	uncharacterized+protein	NA
DNG_00987	334	376	363	351	7.75117	7.69618	-0.0549901	0.557633	probable+LST8+protein	NA
DNG_00988	567	604	350	233	7.08059	5.99296	-1.08762	0.0054719	related+to+aconitate+hydratase+precursor	NA
DNG_00989	97	88	88	113	6.10213	5.92692	-0.175212	0.420688	uncharacterized+protein	NA
DNG_00990	78	73	71	141	4.37494	4.48978	0.114835	0.763003	probable+protein+kinase+family+protein	NA
DNG_00991	246	270	289	293	7.25924	7.3507	0.0914584	0.391839	related+to+ERV41+-+component+of+copii+vesicles+involved+in+transport+between+the+ER+and+golgi+complex	NA
DNG_00992	539	600	844	1094	6.97281	7.79713	0.824316	0.00291767	related+to+ZZ+type+zinc+finger+domain+protein	NA
DNG_00993	192	215	180	252	5.77204	5.73146	-0.0405776	0.807719	uncharacterized+protein	NA
DNG_00994	48	66	85	131	6.25132	6.78853	0.537216	0.0603924	uncharacterized+protein	NA
DNG_00995	1557	1490	1235	1077	8.68004	8.36663	-0.313404	0.0277537	probable+transketolase	NA
DNG_00996	311	347	207	186	7.38434	6.51974	-0.864596	0.00268437	uncharacterized+protein	NA
DNG_00997	256	273	239	301	5.78227	5.72621	-0.0560588	0.695508	related+to+SAC1+-+recessive+suppressor+of+secretory+defect	NA
DNG_00998	414	438	378	330	9.33833	9.01966	-0.318668	0.0556409	probable+snRNP+and+snoRNP+protein+(Snu13)	NA
DNG_00999	301	339	324	338	8.57895	8.54963	-0.0293201	0.74588	probable+H+-transporting+ATPase+lipid-binding+protein	NA
DNG_01000	322	352	250	216	8.05076	7.41838	-0.632377	0.0102525	related+to+translin	NA
DNG_01001	263	260	219	242	6.5621	6.2848	-0.277297	0.0763913	probable+sterol+C-24+reductase	NA
DNG_01002	19	15	7	16	4.38949	2.86216	-1.52734	0.0418968	uncharacterized+protein	NA
DNG_01003	408	472	507	547	7.51775	7.77112	0.253371	0.0402075	probable+DFG5+protein	NA
DNG_01004	115	177	465	425	5.0711	6.57678	1.50568	0.00110223	related+to+fluG+protein	NA
DNG_01005	373	447	274	346	7.07756	6.62415	-0.453401	0.0247587	uncharacterized+protein	NA
DNG_01006	319	319	360	457	6.22619	6.53328	0.307087	0.140418	related+to+Double+Strand+Break+repair+protein+mus-11	NA
DNG_01007	503	588	557	366	7.42826	7.14654	-0.281723	0.262982	related+to+bacterial+aminoglycoside+acetyltransferase+regulators	NA
DNG_01008	123	164	167	161	7.0246	7.00406	-0.020543	0.901429	uncharacterized+protein	NA
DNG_01009	284	334	340	298	7.44606	7.40558	-0.0404779	0.751283	related+to+PEX19+protein	NA
DNG_01010	235	300	254	236	8.3789	8.15929	-0.219609	0.187345	probable+ubiquitin--protein+ligase+hus5	NA
DNG_01011	1063	1066	622	349	8.4276	7.23804	-1.18956	0.00946889	probable+asparagine+synthase	NA
DNG_01012	871	880	876	772	9.14856	9.15162	0.00306156	0.975578	probable+Mitochondrial+outer+membrane+protein+porin	NA
DNG_01013	178	207	184	201	7.06585	6.92094	-0.14491	0.279691	uncharacterized+protein	NA
DNG_01014	6	5	8	38	2.35744	3.08126	0.723812	0.411861	related+to+nitrogen+metabolic+regulation+protein+nmr	NA
DNG_01015	325	348	322	422	6.92797	7.01199	0.0840194	0.597897	related+to+USO1+-+intracellular+protein+transport+protein	NA
DNG_01016	94	111	99	156	5.19475	5.22997	0.0352144	0.862467	related+to+alpha-mannosidase+IC+(MNSIC)	NA
DNG_01017	126	202	142	140	6.94496	6.53112	-0.413842	0.123795	uncharacterized+protein	NA
DNG_01018	282	276	246	249	6.44947	6.19128	-0.258189	0.102607	probable+mitochondrial+precursor+protein+import+receptor+tom70	NA
DNG_01019	223	257	153	148	7.31062	6.45961	-0.851005	0.0026857	probable+IMP4+protein	NA
DNG_01020	160	149	86	164	4.83634	4.28257	-0.553764	0.148556	probable+HUPF1+protein	NA
DNG_01021	136	208	362	257	6.57116	7.26936	0.6982	0.0701701	uncharacterized+protein	NA
DNG_01022	516	491	317	315	7.42921	6.72653	-0.702679	0.00359413	related+to+putative+tartrate+transporter	NA
DNG_01023	137	163	139	203	4.41737	4.41194	-0.00543104	0.97516	related+to+septation+(sepH)+gene	NA
DNG_01024	81	107	86	114	5.60185	5.37479	-0.227067	0.219471	uncharacterized+protein	NA
DNG_01025	278	322	209	231	6.52587	5.98203	-0.543847	0.00504108	uncharacterized+protein	NA
DNG_01026	58	59	61	40	5.67887	4.84019	-0.838677	0.131844	related+to+DUF218+domain+protein	NA
DNG_01027	131	146	111	87	6.36602	5.54579	-0.820228	0.0295811	uncharacterized+protein	NA
DNG_01028	191	217	232	250	6.21446	6.34635	0.13189	0.253548	related+to+ICE2+-+protein+with+role+in+forming+and/or+maintaining+the+cortical+ER+network	NA
DNG_01029	225	308	401	258	7.10678	7.28692	0.180141	0.561256	related+to+putative+fatty+acid+desaturase+(mld)	NA
DNG_01030	272	282	299	297	7.57693	7.60474	0.0278067	0.803694	related+to+(VAMP)-associated+protein	NA
DNG_01031	481	604	563	542	8.32396	8.36684	0.0428807	0.690669	related+to+chicken+h-caldesmon,+Uso1p+and+YKL201c	NA
DNG_01032	507	560	455	386	9.66455	9.29911	-0.365438	0.0291459	related+to+60S+acidic+ribosomal+protein+P1	NA
DNG_01033	354	496	521	481	7.41639	7.64653	0.230144	0.167083	related+to+UPF0662+protein+C30C2.08	NA
DNG_01034	291	320	311	304	9.04709	8.97341	-0.0736772	0.47726	uncharacterized+protein	NA
DNG_01035	409	479	459	375	7.29484	7.17342	-0.121423	0.407507	probable+long-chain-fatty-acid+CoA+ligase	NA
DNG_01036	131	149	142	163	5.84299	5.75569	-0.0873053	0.509171	related+to+DNA-damage+repair+protein+DRT111+precursor	NA
DNG_01037	785	868	816	776	8.58399	8.62306	0.0390796	0.636282	related+to+sporulation-specific+gene+SPS2	NA
DNG_01038	164	210	200	179	6.64275	6.50509	-0.137659	0.442404	related+to+MAG1+-+3-methyladenine+DNA+glycosylase	NA
DNG_01039	872	894	569	436	8.78304	8.00211	-0.780929	0.00494076	probable+saccharopine+dehydrogenase+(NAD,+L-lysine-forming)	NA
DNG_01040	354	383	400	420	7.74298	7.85748	0.114505	0.244746	probable+mannan+polymerase+II+complex+ANP1+subunit	NA
DNG_01041	376	384	359	328	9.16985	8.9613	-0.208558	0.152198	related+to+ubiquinol--cytochrome-c+reductase	NA
DNG_01042	111	119	89	96	6.38906	5.7697	-0.619354	0.0238118	related+to+3-oxoacyl-[acyl-carrier-protein]+reductase	NA
DNG_01043	157	177	139	115	7.56584	6.92055	-0.645293	0.0292702	uncharacterized+protein	NA
DNG_01044	408	456	407	340	8.75136	8.46916	-0.282203	0.0697902	probable+NADH+dehydrogenase+(ubiquinone)+29/21K+chain+precursor	NA
DNG_01045	317	354	372	341	8.10817	8.11873	0.0105563	0.918876	related+to+DOT5+-+involved+in+derepression+of+telomeric+silencing	NA
DNG_01046	262	293	306	275	6.88745	6.86321	-0.024237	0.840951	related+to+folate+transporter/carrier+(mitochondrial)	NA
DNG_01047	38	64	57	36	8.69419	7.91661	-0.777575	0.16625	uncharacterized+protein	NA
DNG_01048	408	499	466	357	8.52866	8.34433	-0.18433	0.342268	related+to+N-terminal+acetyltransferase+complex+subunit+ARD1	NA
DNG_01049	73	149	499	505	5.20478	7.1537	1.94892	0.000309029	uncharacterized+protein	NA
DNG_01050	426	484	301	312	7.61939	7.00631	-0.613079	0.00191611	related+to+translation+initiation+factor+GCD7	NA
DNG_01051	302	331	309	326	6.90381	6.83475	-0.0690634	0.472392	related+to+nuclear+envelope+protein+NEM1	NA
DNG_01052	390	425	350	434	9.02961	8.93477	-0.0948352	0.472928	related+to+UPF0591+membrane+protein+C15E1.02c	NA
DNG_01053	400	391	263	180	8.23705	7.27509	-0.961962	0.0193407	related+to+high+mobility+group-like+protein+NHP2	NA
DNG_01054	361	387	381	324	9.41542	9.26243	-0.152997	0.291373	probable+Cytochrome+b-c1+complex+subunit+8	NA
DNG_01055	474	525	546	451	8.42168	8.4116	-0.0100732	0.931958	probable+prohibitin+PHB1	NA
DNG_01056	45	68	57	105	4.1361	4.20054	0.0644433	0.82657	related+to+REX3+-+RNA+exonuclease,+member+of+the+family+of+3`+-5`+exonucleases	NA
DNG_01057	58	63	75	129	5.32693	5.67717	0.350233	0.266397	related+to+dihydrodipicolinate+synthase	NA
DNG_01058	203	236	258	272	6.74606	6.92325	0.177191	0.136905	related+to+catecholamines+up+protein	NA
DNG_01059	72	65	73	154	5.01021	5.3517	0.341486	0.449381	related+to+glucan+1,3-beta-glucosidase	NA
DNG_01060	209	244	187	289	5.51987	5.47264	-0.047223	0.80739	uncharacterized+protein	NA
DNG_01061	9	27	17	30	3.99268	3.63191	-0.360768	0.424062	uncharacterized+protein	NA
DNG_01062	532	708	733	602	8.64746	8.78415	0.13669	0.48257	uncharacterized+protein	NA
DNG_01063	291	353	284	206	8.24505	7.71944	-0.525612	0.0619097	related+to+ribosomal+protein	NA
DNG_01064	66	97	94	99	5.6635	5.56897	-0.0945309	0.646089	uncharacterized+protein	NA
DNG_01065	214	278	334	302	7.02523	7.3073	0.282065	0.109857	probable+coenzyme+A+transporter	NA
DNG_01066	120	113	114	111	4.82321	4.49203	-0.33118	0.201359	related+to+origin+recognition+complex+subunit+4	NA
DNG_01067	343	364	190	132	7.50792	6.18593	-1.32198	0.00550278	related+to+FAM203+family+protein+C1020.12c	NA
DNG_01068	241	232	108	101	6.55478	5.1571	-1.39768	0.00337187	related+to+bystin	NA
DNG_01069	117	110	91	101	5.87001	5.34203	-0.527978	0.0524947	related+to+DNA-directed+RNA+polymerase+II+accessory+protein	NA
DNG_01070	113	105	101	99	4.98702	4.57025	-0.416768	0.152759	probable+developmental+regulator+flbA	NA
DNG_01071	24	56	495	198	4.12503	6.76048	2.63545	0.0331146	uncharacterized+protein	NA
DNG_01072	66	76	216	255	3.59122	5.08072	1.4895	0.000779678	related+to+PHM7+-+similarity+to+A.thaliana+hyp1+protein	NA
DNG_01073	148	149	151	86	5.98027	5.27521	-0.705059	0.139629	related+to+salicylate+hydroxylase	NA
DNG_01074	148	201	301	263	8.07228	8.63482	0.56254	0.0282134	uncharacterized+protein	NA
DNG_01075	17	21	30	41	3.3421	3.41152	0.0694173	0.789698	related+to+salicylate+hydroxylase	NA
DNG_01076	20	12	16	8	3.19511	1.88965	-1.30547	0.196505	uncharacterized+protein	NA
DNG_01077	62	65	74	62	5.70646	5.287	-0.419451	0.271766	related+to+riboflavin+biosynthesis+protein+RIB7	NA
DNG_01078	637	701	487	472	8.13739	7.68126	-0.456137	0.00402457	probable+Methionine+aminopeptidase+2+homolog+NECHADRAFT_61369	NA
DNG_01079	175	224	156	149	7.01897	6.44656	-0.572416	0.0216986	related+to+Gop-2+protein	NA
DNG_01080	65	64	61	51	6.3935	5.6311	-0.762399	0.108618	uncharacterized+protein	NA
DNG_01081	79	90	172	154	4.57401	5.24376	0.669754	0.0259164	uncharacterized+protein	NA
DNG_01082	168	143	123	155	5.55591	5.1988	-0.357109	0.147407	related+to+mRNA+export+factor+MEX67	NA
DNG_01083	155	146	91	131	4.87624	4.19493	-0.681311	0.0314615	related+to+RNA+helicase+MPH1	NA
DNG_01084	25	36	34	32	6.80955	6.10543	-0.704127	0.059029	uncharacterized+protein	NA
DNG_01086	98	101	200	123	5.60231	5.98151	0.379196	0.354605	related+to+endo-beta-1,4-glucanase	NA
DNG_01087	78	114	172	153	5.25734	5.74751	0.490173	0.0801431	uncharacterized+protein	NA
DNG_01088	1	0	4	0	1.85813	2.23432	0.376186	0.813914	uncharacterized+protein	NA
DNG_01089	122	96	36	56	4.71832	2.98579	-1.73253	0.00448025	probable+sulfate+permease+SutB	NA
DNG_01090	89	89	58	74	5.19469	4.34517	-0.849519	0.0128499	related+to+cell+cycle+arrest+protein+BUB2	NA
DNG_01091	27	35	26	17	5.42027	4.05353	-1.36673	0.0298863	uncharacterized+protein	NA
DNG_01092	3	8	6	3	2.9922	1.97267	-1.01953	0.188909	uncharacterized+protein	NA
DNG_01093	248	300	285	446	6.71039	7.04554	0.335152	0.199013	probable+IZH3+Implicated+in+Zinc+Homeostasis,+membran+protein	NA
DNG_01094	76	104	90	134	6.4707	6.48051	0.00980421	0.96098	related+to+conserved+coiled/coiled+coil+protein	NA
DNG_01095	165	152	288	229	5.63607	6.19038	0.554309	0.0813232	uncharacterized+protein	NA
DNG_01096	713	711	582	391	8.1038	7.5427	-0.561096	0.0503726	related+to+FPR3+-+prolyl+cis-trans+isomerase	NA
DNG_01097	146	188	255	211	6.5726	6.88936	0.316766	0.162319	probable+transcription+initiation+factor+IIB	NA
DNG_01098	115	170	84	105	5.67687	4.81648	-0.860384	0.00761791	related+to+asparagine+synthases	NA
DNG_01099	6	11	60	36	3.29384	4.86969	1.57585	0.049892	uncharacterized+protein	NA
DNG_01100	335	350	586	678	6.47088	7.34137	0.870495	0.00195027	related+to+Cys2-His2+zinc+finger+transcription+factor+ACEI	NA
DNG_01101	1	1	4	3	-0.481703	0.337119	0.818822	0.247229	uncharacterized+protein	NA
DNG_01102	19	42	52	157	3.16311	4.31327	1.15016	0.143056	related+to+calcium-related+spray+protein	NA
DNG_01103	106	146	171	134	6.7652	6.77652	0.011318	0.964932	uncharacterized+protein	NA
DNG_01104	114	123	144	136	3.75773	3.7432	-0.0145374	0.93709	related+to+NUO-14+NADH2+dehydrogenase+(ubiquinone)+14K+chain	NA
DNG_01105	146	161	158	138	6.9209	6.63296	-0.287937	0.179855	uncharacterized+protein	NA
DNG_01106	198	213	175	242	5.89831	5.78098	-0.117322	0.513467	related+to+Dictyostelium+protein+kinase	NA
DNG_01107	226	224	199	233	5.6444	5.47824	-0.166158	0.269886	related+to+proteins+containing+regions+of+low-complexity	NA
DNG_01108	1295	1319	1014	709	8.41981	7.8551	-0.564706	0.0237822	probable+glycogen+synthase	NA
DNG_01109	142	130	133	216	5.45047	5.61302	0.162544	0.591954	related+to+F-box+domain+protein	NA
DNG_01110	139	142	145	323	6.20333	6.69702	0.493685	0.275911	uncharacterized+protein	NA
DNG_01111	299	306	296	310	7.39458	7.35365	-0.0409241	0.697858	probable+fatty+acid+elongase+(FEN1)	NA
DNG_01112	476	507	484	422	9.23553	9.10759	-0.12794	0.29961	probable+cytochrome-c+oxidase+chain+VI+precursor	NA
DNG_01113	176	237	221	232	5.58931	5.61237	0.0230624	0.854146	uncharacterized+protein	NA
DNG_01114	112	105	105	173	4.5594	4.67282	0.11342	0.705181	uncharacterized+protein	NA
DNG_01115	144	104	111	59	4.54154	3.53131	-1.01023	0.165829	related+to+PET127	NA
DNG_01116	4	7	12	17	2.65449	3.09972	0.445234	0.257694	uncharacterized+protein	NA
DNG_01117	213	222	281	245	7.62787	7.78657	0.158703	0.355449	related+to+SPC3+-+signal+peptidase+subunit	NA
DNG_01118	504	490	471	467	6.05384	5.97968	-0.0741573	0.463501	probable+KEM1+-+multifunctional+nuclease	NA
DNG_01119	290	323	260	300	7.09639	6.88953	-0.206865	0.0986631	probable+Chromatin+assembly+factor+1+subunit+c	NA
DNG_01120	14	13	9	22	2.39622	1.57327	-0.822945	0.153761	uncharacterized+protein	NA
DNG_01121	175	158	93	150	5.74238	5.06989	-0.672484	0.0611444	related+to+centractin+(ARP1)	NA
DNG_01122	90	146	96	154	8.02425	7.85006	-0.174193	0.559927	probable+RIC1+protein	NA
DNG_01123	369	413	328	340	6.68627	6.40201	-0.28426	0.0264614	related+to+MKT1+protein	NA
DNG_01124	424	481	436	436	7.95062	7.88466	-0.0659579	0.439002	related+to+oxidoreductase	NA
DNG_01125	3	2	8	46	1.32273	3.21653	1.8938	0.129841	related+to+stress+response+protein+rds1p	NA
DNG_01126	458	432	445	644	5.96746	6.24982	0.28236	0.276209	related+to+SSD1+protein	NA
DNG_01127	145	133	125	155	5.68247	5.48001	-0.20246	0.310359	related+to+RNA+export+mediator+GLE1	NA
DNG_01128	131	325	790	845	6.00865	7.92201	1.91335	0.00237591	related+to+malate+dehydrogenase+(oxaloacetate-decarboxylating)+(NADP+)	NA
DNG_01129	103	141	112	146	5.46407	5.30072	-0.163352	0.369627	uncharacterized+protein	NA
DNG_01130	330	333	211	100	6.15364	4.74008	-1.41356	0.0248309	related+to+UTP13+-+U3+snoRNP+protein	NA
DNG_01131	122	126	131	129	5.57223	5.38764	-0.184587	0.352481	related+to+SAD1+-+SnRNP+assembly+defective	NA
DNG_01132	230	267	220	195	7.11388	6.7318	-0.382083	0.0459776	related+to+CDC33+-+translation+initiation+factor+eIF4E	NA
DNG_01133	238	258	186	169	7.98009	7.35348	-0.626619	0.0133241	related+to+60S+ribosomal+subunit+assembly/export+protein+LOC1	NA
DNG_01134	124	135	108	73	6.052	5.12902	-0.922982	0.0466026	related+to+P.glauca+late+embryogenesis+abundant+protein+and+YBR177c+and+YPL095c	NA
DNG_01135	6	6	8	8	4.32908	3.71287	-0.616211	0.274301	uncharacterized+protein	NA
DNG_01136	30	15	21	38	5.66697	5.32215	-0.344813	0.543774	uncharacterized+protein	NA
DNG_01137	208	235	198	224	6.80755	6.62481	-0.182739	0.151148	related+to+Cdc2-related+protein+kinase	NA
DNG_01138	41	51	54	119	4.52914	4.90867	0.379527	0.320525	uncharacterized+protein	NA
DNG_01139	45	60	33	54	3.63436	2.7127	-0.921666	0.0114826	uncharacterized+protein	NA
DNG_01140	262	269	315	336	6.24096	6.45461	0.213649	0.105636	uncharacterized+protein	NA
DNG_01141	286	276	298	410	5.06239	5.32914	0.26675	0.259502	probable+cytokinesis+protein+SepA	NA
DNG_01142	114	160	178	138	7.5894	7.54635	-0.0430497	0.872892	uncharacterized+protein	NA
DNG_01143	9	21	21	18	4.17028	3.72616	-0.444115	0.387797	uncharacterized+protein	NA
DNG_01144	90	117	98	67	5.39151	4.62083	-0.770681	0.0759916	related+to+2`-O-ribosyl+phosphate+transferase+RIT1	NA
DNG_01145	725	781	788	740	9.16714	9.25376	0.0866208	0.30739	probable+HAD+superfamily+hydrolase	NA
DNG_01146	213	282	363	306	7.04887	7.38943	0.340559	0.109576	related+to+DNAJ-like+protein+homolog	NA
DNG_01147	282	341	439	386	6.17483	6.51736	0.342524	0.0491608	uncharacterized+protein	NA
DNG_01148	269	343	386	309	8.13706	8.22889	0.0918276	0.620808	related+to+ubiquitin-conjugating+enzyme+CDC34	NA
DNG_01149	279	353	222	300	5.28383	4.92566	-0.358168	0.0954889	related+to+cpc-3+protein	NA
DNG_01150	133	169	168	205	5.48723	5.61085	0.123626	0.405082	uncharacterized+protein	NA
DNG_01151	118	168	167	137	6.62579	6.47323	-0.15256	0.55505	uncharacterized+protein	NA
DNG_01152	216	251	235	197	6.83519	6.58952	-0.245674	0.170635	related+to+CWC2+-+involved+in+mRNA+splicing	NA
DNG_01153	376	446	314	345	7.73372	7.36415	-0.369574	0.0165325	probable+GTP-binding+protein	NA
DNG_01154	135	160	153	162	8.1313	8.01701	-0.114296	0.393971	related+to+BNS1+protein	NA
DNG_01155	155	221	313	263	7.17654	7.66763	0.491084	0.065461	related+to+acyl-CoA+dehydrogenase,+medium-chain+specific,+mitochondrial+precursor	NA
DNG_01157	635	685	388	452	7.54876	6.90594	-0.642821	0.00263767	related+to+putative+human+GTP-binding+protein+MMR1	NA
DNG_01158	271	370	168	169	7.22004	6.16105	-1.05899	0.00275017	related+to+low-temperature+viability+protein+LTV1	NA
DNG_01159	232	214	202	271	4.93285	4.91991	-0.0129409	0.951442	related+to+leucine+permease+transcriptional+regulator+SAC3	NA
DNG_01160	0	2	5	11	-0.965932	1.2715	2.23743	0.0597128	uncharacterized+protein	NA
DNG_01161	174	206	223	303	4.84666	5.19786	0.351197	0.0797567	probable+P-Type+ATPase+related+to+neomycin+resistance+protein	NA
DNG_01162	168	184	161	170	6.64113	6.37196	-0.269162	0.0883186	probable+replication+factor+c+(40+kDa+subunit)	NA
DNG_01163	253	333	323	284	9.00485	8.96393	-0.0409163	0.801002	uncharacterized+protein	NA
DNG_01164	477	597	483	456	8.61571	8.43011	-0.185605	0.155771	related+to+F-LANa+protein	NA
DNG_01165	134	130	189	544	5.80815	6.99993	1.19177	0.1079	uncharacterized+protein	NA
DNG_01166	2	3	2	0	2.51431	0.604619	-1.9097	0.0555776	uncharacterized+protein	NA
DNG_01167	96	100	100	256	4.62485	5.15714	0.532283	0.306633	uncharacterized+protein	NA
DNG_01168	112	151	151	401	5.97269	6.7589	0.786204	0.182549	uncharacterized+protein	NA
DNG_01169	565	558	331	229	7.80993	6.72685	-1.08308	0.00778855	probable+Centromere/microtubule-binding+protein+cbf5	NA
DNG_01170	51	36	42	52	3.97064	3.46873	-0.501907	0.221091	related+to+anaphase+control+protein+cut9	NA
DNG_01171	89	94	101	79	5.43944	5.02182	-0.417616	0.242292	uncharacterized+protein	NA
DNG_01172	44	99	429	818	4.10853	7.05328	2.94476	0.00950915	related+to+acriflavine+sensitivity+control+protein+ACR-2	NA
DNG_01173	4	5	15	14	4.64185	5.29589	0.654043	0.222867	uncharacterized+protein	NA
DNG_01174	127	174	214	350	5.29206	6.03685	0.744793	0.0532132	uncharacterized+protein	NA
DNG_01175	21	24	40	102	3.19343	4.09893	0.905499	0.127357	uncharacterized+protein	NA
DNG_01176	318	337	318	295	8.56627	8.38923	-0.177043	0.18312	probable+HYR1+-+glutathione+peroxidase	NA
DNG_01177	216	229	185	213	6.29013	6.00235	-0.287778	0.0660888	related+to+multidrug+resistance+protein+fnx1	NA
DNG_01178	231	218	393	351	7.2358	7.88384	0.648036	0.0161458	uncharacterized+protein	NA
DNG_01179	258	293	158	113	7.90131	6.62737	-1.27395	0.00424573	related+to+NOP16+constituent+of+66S+pre-ribosomal+particles	NA
DNG_01180	162	205	79	17	6.78933	3.9732	-2.81613	0.0169558	related+to+dihydrodipicolinate+synthase	NA
DNG_01181	222	233	173	228	5.95459	5.64542	-0.309173	0.116201	probable+cell+division+control+protein+nda4	NA
DNG_01182	223	235	231	252	5.61392	5.59488	-0.0190418	0.86343	related+to+VPS54+-+subunit+of+VP51-54+complex,+required+for+protein+sorting+at+the+yeast+late+Golgi	NA
DNG_01183	494	523	489	237	9.2493	8.61046	-0.638837	0.12063	related+to+dnase1+protein	NA
DNG_01184	307	349	442	403	9.09569	9.39578	0.300089	0.0334364	uncharacterized+protein	NA
DNG_01185	140	152	167	186	5.46363	5.55123	0.0875949	0.503462	related+to+cell+division+control+protein+CDC23	NA
DNG_01186	856	918	824	696	8.86651	8.73434	-0.132162	0.294395	related+to+single-stranded+TG1-3+binding+protein	NA
DNG_01187	283	328	328	319	7.48183	7.48656	0.00472807	0.961723	related+to+ADP-ribosylation+factor+GTPase-activating+protein	NA
DNG_01188	761	731	512	470	8.20834	7.62747	-0.580868	0.00469577	probable+Carbamoyl-phosphate+synthase+arginine-specific+small+chain	NA
DNG_01189	545	610	517	401	8.7198	8.37112	-0.348676	0.066666	probable+electron+transfer+flavoprotein+beta+chain	NA
DNG_01190	152	140	103	162	5.41778	5.05676	-0.361015	0.224534	uncharacterized+protein	NA
DNG_01191	48	49	31	47	5.13178	4.16944	-0.962347	0.0151795	uncharacterized+protein	NA
DNG_01192	242	289	460	580	7.21334	8.14739	0.934051	0.00336722	uncharacterized+protein	NA
DNG_01193	12	32	181	146	4.86289	7.32334	2.46045	0.00515259	uncharacterized+protein	NA
DNG_01194	90	78	115	119	5.31809	5.5031	0.18501	0.459398	related+to+peroxisome+assembly+protein+PAS10	NA
DNG_01195	119	113	84	120	5.25198	4.78666	-0.46532	0.0898333	uncharacterized+protein	NA
DNG_01196	51	97	60	87	5.33205	4.92529	-0.406761	0.181399	uncharacterized+protein	NA
DNG_01197	71	92	81	77	5.72001	5.26065	-0.45936	0.0953277	related+to+DNA+repair+protein+Nse1	NA
DNG_01198	65	78	95	129	5.29557	5.60853	0.31296	0.136074	uncharacterized+protein	NA
DNG_01199	87	99	84	88	5.1014	4.63661	-0.464791	0.0675115	related+to+histone-lysine+N-methyltransferase	NA
DNG_01200	252	235	226	172	6.84235	6.40336	-0.438986	0.156698	related+to+mitochondrial+transport+protein	NA
DNG_01201	113	164	225	166	7.20824	7.48936	0.281124	0.361804	related+to+IMP2+-+mitochondrial+inner+membrane+protease+subunit	NA
DNG_01202	650	640	483	400	8.60427	8.06156	-0.542709	0.0188407	probable+translation+initiation+factor+eIF-2+alpha+chain	NA
DNG_01203	347	429	363	294	7.7654	7.4481	-0.317295	0.110882	related+to+GLE2+-+required+for+nuclear+pore+complex+structure+and+function	NA
DNG_01204	148	177	141	241	5.07731	5.11848	0.0411696	0.860932	related+to+positive+transcriptional+regulator+for+purine+utilization	NA
DNG_01205	141	126	46	115	5.62053	4.47422	-1.1463	0.0543384	related+to+E.coli+tetracycline+resistance+protein+TCR1	NA
DNG_01206	1	5	4	7	3.74651	3.83191	0.0853992	0.881156	uncharacterized+protein	NA
DNG_01207	549	587	448	467	8.91007	8.60917	-0.300898	0.016689	related+to+DUF1014+domain+protein	NA
DNG_01208	73	113	93	117	6.24458	6.12018	-0.124399	0.511158	related+to+ubiquitin-conjugating+enzyme	NA
DNG_01209	0	2	3	8	1.12775	2.77098	1.64323	0.151515	uncharacterized+protein	NA
DNG_01210	323	384	270	251	6.95227	6.43514	-0.517126	0.0112963	related+to+protein+involved+in+intramitochondrial+protein+sorting	NA
DNG_01211	75	73	55	59	5.89915	5.01617	-0.882976	0.0341895	uncharacterized+protein	NA
DNG_01212	172	195	185	194	5.19824	5.09297	-0.105264	0.394354	probable+pre-mRNA+splicing+protein+PRP2	NA
DNG_01213	25	48	26	29	3.29842	2.17925	-1.11917	0.023091	uncharacterized+protein	NA
DNG_01214	133	188	168	205	6.78691	6.83254	0.045632	0.784363	uncharacterized+protein	NA
DNG_01215	13	18	8	6	4.09519	2.13875	-1.95644	0.00888021	uncharacterized+protein	NA
DNG_01216	387	425	386	416	9.07738	9.02276	-0.0546211	0.550295	uncharacterized+protein	NA
DNG_01217	385	399	345	350	7.70747	7.48142	-0.226047	0.0651023	probable+SONA	NA
DNG_01218	154	168	163	167	6.27864	6.12238	-0.156259	0.288762	uncharacterized+protein	NA
DNG_01219	27	48	24	63	4.05377	3.47735	-0.576425	0.216099	related+to+4-hydroxybenzoate+transporter	NA
DNG_01220	354	446	403	623	7.4385	7.76218	0.323679	0.236414	related+to+phosphoethanolamine+cytidylyltransferase	NA
DNG_01221	1017	979	710	705	8.83886	8.41857	-0.420287	0.00467394	probable+branched-chain+amino+acids+aminotransferase	NA
DNG_01222	205	211	315	466	4.30779	5.12757	0.81978	0.0255819	related+to+sporulation+protein+SPO72	NA
DNG_01223	109	161	159	273	5.79256	6.27589	0.483331	0.192366	related+to+anon-37cs+protein	NA
DNG_01224	214	269	297	380	6.53144	6.947	0.415555	0.055238	related+to+acyl-coa+dehydrogenase,+long-chain+specific+precursor	NA
DNG_01225	487	515	379	383	9.00317	8.58461	-0.418553	0.00656278	related+to+GIS2+-+Putative+zinc+finger+protein,+proposed+to+be+involved+in+the+RAS/cAMP+signaling+pathway	NA
DNG_01226	125	122	148	133	5.88273	5.81666	-0.0660719	0.773897	uncharacterized+protein	NA
DNG_01227	392	338	345	343	6.57279	6.43208	-0.140707	0.370078	related+to+ubiquitin+carboxyl-terminal+hydrolase+10	NA
DNG_01228	252	309	289	295	8.82075	8.79724	-0.0235104	0.818852	uncharacterized+protein	NA
DNG_01229	263	257	167	206	5.57328	4.96667	-0.606606	0.0171954	uncharacterized+protein	NA
DNG_01230	34	64	78	46	4.62441	4.32703	-0.297382	0.591971	uncharacterized+protein	NA
DNG_01231	747	811	834	637	8.57554	8.55088	-0.0246582	0.87409	probable+alcohol+dehydrogenase+(FDH1)	NA
DNG_01232	302	340	390	314	8.54638	8.55955	0.0131751	0.919806	uncharacterized+protein	NA
DNG_01233	135	125	115	160	6.05043	5.90768	-0.142752	0.53721	related+to+DNA+repair+protein+NTG1	NA
DNG_01234	12	8	11	19	2.01265	1.67309	-0.339563	0.501002	related+to+acyl-CoA+dehydrogenase	NA
DNG_01235	2	2	5	7	1.94591	2.34584	0.399925	0.421822	related+to+integral+membrane+protein	NA
DNG_01236	4	5	2	9	2.72624	1.85072	-0.875514	0.196892	uncharacterized+protein	NA
DNG_01237	1039	1022	928	896	9.16735	9.08244	-0.0849106	0.285729	uncharacterized+protein	NA
DNG_01238	175	227	263	289	7.21889	7.57846	0.359575	0.0326402	probable+Autophagy+protein+5	NA
DNG_01239	78	78	131	131	5.09158	5.53778	0.446199	0.0909691	related+to+microtubule-interacting+protein	NA
DNG_01240	87	94	149	114	6.2558	6.47506	0.219259	0.464162	uncharacterized+protein	NA
DNG_01241	3	4	1	4	4.72968	3.23833	-1.49135	0.055614	uncharacterized+protein	NA
DNG_01242	556	561	473	443	6.4465	6.16097	-0.285528	0.0410381	uncharacterized+protein	NA
DNG_01243	195	217	184	84	6.94277	5.92391	-1.01887	0.0659723	related+to+carrier+protein+YMC1,+mitochondrial	NA
DNG_01244	116	138	69	56	7.16068	5.58444	-1.57624	0.00338123	probable+IMP3+(component+of+the+U3+small+nucleolar+ribonucleoprotein)	NA
DNG_01245	355	379	350	295	8.35305	8.08835	-0.264708	0.118315	uncharacterized+protein	NA
DNG_01246	300	299	244	254	6.172	5.82269	-0.34931	0.0338549	related+to+complex+I+intermediate-associated+protein+CIA84+precursor	NA
DNG_01247	153	279	576	604	5.44282	6.88978	1.44696	0.0016364	uncharacterized+protein	NA
DNG_01248	241	245	265	304	6.84045	6.98652	0.146074	0.285548	related+to+SCJ1+protein	NA
DNG_01249	663	668	391	246	7.84412	6.70336	-1.14076	0.00849077	probable+amidophosphoribosyltransferase	NA
DNG_01250	129	174	98	126	6.54238	5.86425	-0.67813	0.0125492	uncharacterized+protein	NA
DNG_01252	150	181	169	216	8.04833	8.10038	0.0520486	0.716743	probable+peroxisomal+protein+POX18	NA
DNG_01253	940	1058	1259	1220	8.69107	9.07808	0.387006	0.00797821	probable+beta(1-3)glucanosyltransferases	NA
DNG_01254	275	272	297	321	6.04287	6.14867	0.105793	0.391316	related+to+BZZ1+-+Myo3/5p-Bee1p-Vrp1p+actin+assembly+complex+component	NA
DNG_01255	366	355	317	349	7.19856	7.02513	-0.173433	0.203895	probable+RNA+helicase+DBP5	NA
DNG_01256	14	26	49	193	2.68207	4.47059	1.78851	0.0819184	uncharacterized+protein	NA
DNG_01257	121	176	211	200	6.38952	6.68877	0.29925	0.16081	related+to+transmembrane+protein+19	NA
DNG_01258	0	1	0	0	1.87922	1.03562	-0.843594	0.207666	uncharacterized+protein	NA
DNG_01259	286	288	125	501	6.11827	5.89772	-0.220554	0.725718	related+to+transcription+factor+Pig1p	cluster 2
DNG_01260	846	910	689	906	9.1099	9.04546	-0.0644364	0.652544	related+to+tetrahydroxynaphthalene+reductase	cluster 2
DNG_01261	10	18	4	13	3.11693	1.38434	-1.73259	0.0190441	uncharacterized+protein	cluster 2
DNG_01262	434	478	297	812	5.31615	5.57612	0.259971	0.517386	probable+polyketide+synthase	cluster 2
DNG_01263	43	118	521	792	4.84487	7.78985	2.94498	0.00550618	related+to+Conidial+Pigment+Biosynthesis+protein+brown1	cluster 2
DNG_01264	193	203	205	148	5.98992	5.62739	-0.362529	0.203917	related+to+GTS1+-+transcription+factor+of+the+Gcs1p/Glo3p/Sps18p+family	cluster 2
DNG_01265	213	210	222	139	6.89524	6.44338	-0.451858	0.223897	uncharacterized+protein	NA
DNG_01266	361	319	302	327	5.64218	5.47243	-0.169757	0.281503	related+to+nuclear+pore+protein+NSP1	NA
DNG_01267	62	73	99	150	6.55928	7.10444	0.545165	0.0597639	uncharacterized+protein	NA
DNG_01268	1140	1211	1123	1033	9.24152	9.17139	-0.0701368	0.362003	probable+Fructose-bisphosphate+aldolase	NA
DNG_01269	136	160	178	153	8.72738	8.61993	-0.107446	0.514673	probable+RNA+polymerase+II+transcription+factor+B+subunit+5	NA
DNG_01270	73	113	134	110	6.12138	6.19371	0.0723319	0.805406	probable+DELTA3,5-DELTA2,4-DIENOYL-COA+ISOMERASE+PRECURSOR+(ECH1)	NA
DNG_01271	637	787	477	446	8.58633	7.98283	-0.603505	0.00693396	probable+potassium+channel+beta+subunit+protein	NA
DNG_01272	8	8	5	11	2.17982	1.14444	-1.03539	0.090544	related+to+hexamer-binding+protein+HEXBP	NA
DNG_01273	111	101	69	150	4.06975	3.78536	-0.28439	0.497902	uncharacterized+protein	NA
DNG_01274	1	3	1	7	2.86226	2.44729	-0.414966	0.616816	uncharacterized+protein	NA
DNG_01275	1	0	0	1	0.340149	-0.363487	-0.703637	0.49894	uncharacterized+protein	NA
DNG_01276	13	13	13	16	3.98718	3.24767	-0.739509	0.120166	uncharacterized+protein	NA
DNG_01277	453	568	476	433	7.60952	7.43317	-0.176351	0.221097	probable+Cysteine+desulfurase,+mitochondrial+precursor+(tRNA+splicing+protein+SPL1)	NA
DNG_01278	206	245	321	308	6.68357	7.06625	0.382681	0.021367	probable+RVS167+protein	NA
DNG_01279	153	195	328	567	3.19101	4.43262	1.2416	0.0165644	uncharacterized+protein	NA
DNG_01280	210	448	247	103	6.63431	5.44475	-1.18956	0.150119	probable+SIT1+-+Transporter+of+the+bacterial+siderophore+ferrioxamine+B	NA
DNG_01281	620	615	402	503	8.18989	7.75469	-0.435205	0.0358399	S-adenosylmethionine+synthase	NA
DNG_01282	1	1	3	5	1.21515	2.05413	0.838976	0.155201	uncharacterized+protein	NA
DNG_01283	88	96	105	102	5.27251	5.12649	-0.146021	0.507573	related+to+phosphatidylinositol+phospholipase	NA
DNG_01284	679	682	348	126	8.58813	6.75598	-1.83215	0.0142577	probable+methylenetetrahydrofolate+dehydrogenase+(NAD+)	NA
DNG_01285	2	1	0	1	-0.346698	-2.13811	-1.79141	0.0989264	related+to+arylsulfatase	NA
DNG_01286	17	29	14	14	4.37562	2.82759	-1.54803	0.0122201	probable+reductases+with+broad+range+of+substrate+specificities	NA
DNG_01287	369	352	264	205	5.85584	5.12906	-0.726782	0.0298296	uncharacterized+protein	NA
DNG_01288	143	161	191	188	7.11325	7.25614	0.142896	0.321108	related+to+signal+peptidase+18+KD+subunit	NA
DNG_01289	290	333	333	352	7.84226	7.9066	0.0643337	0.495097	related+to+DUF850+domain+protein	NA
DNG_01290	239	285	212	199	7.93875	7.47211	-0.466641	0.02056	related+to+RPC25+-+DNA-direcred+RNA+polymerase+III,+25+KD+subunit	NA
DNG_01291	69	96	56	80	4.75789	4.05588	-0.702009	0.0178311	uncharacterized+protein	NA
DNG_01292	122	105	125	126	5.98497	5.8873	-0.0976751	0.683797	uncharacterized+protein	NA
DNG_01293	95	116	140	130	4.83616	4.91927	0.0831082	0.636303	related+to+endopolyphosphatase	NA
DNG_01294	284	296	345	187	6.40589	6.08367	-0.322222	0.366719	related+to+component+of+NuA3+histone+acetyltransferase+complex	NA
DNG_01295	154	203	267	270	6.47642	6.95339	0.476966	0.0163076	related+to+selenocysteine+lyase	NA
DNG_01296	516	533	333	246	8.64497	7.71501	-0.929962	0.00719094	probable+RPE1+-+D-ribulose-5-phosphate+3-epimerase	NA
DNG_01297	183	186	153	261	4.67151	4.67118	-0.000327684	0.999057	related+to+MAP+kinase+kinase+kinase+Wis4	NA
DNG_01298	146	142	114	156	4.35639	4.04038	-0.316015	0.168013	probable+peroxin-6	NA
DNG_01299	71	85	35	89	5.52627	4.64672	-0.879555	0.0633681	related+to+aryl-alcohol+dehydrogenases	NA
DNG_01300	311	336	325	338	7.11861	7.07615	-0.0424597	0.647471	uncharacterized+protein	NA
DNG_01301	531	530	545	501	9.44403	9.43675	-0.0072757	0.947885	uncharacterized+protein	NA
DNG_01302	87	100	177	279	5.27736	6.34255	1.06519	0.0140067	uncharacterized+protein	NA
DNG_01303	8	9	28	25	1.1201	1.79915	0.679048	0.214596	uncharacterized+protein	NA
DNG_01304	83	94	125	117	5.26874	5.41766	0.148924	0.479655	related+to+PalC+protein	NA
DNG_01305	230	253	251	236	6.33412	6.24692	-0.0872	0.496053	related+to+glucosyltransferase	NA
DNG_01306	12	28	212	379	3.67004	7.13607	3.46603	0.00430149	uncharacterized+protein	NA
DNG_01307	387	429	393	456	8.03515	8.07072	0.035561	0.735665	related+to+surfeit+locus+protein+4	NA
DNG_01308	212	216	227	220	8.51511	8.45958	-0.0555325	0.699599	probable+RNA-binding+protein+(RRM+superfamily)	NA
DNG_01309	177	207	208	268	6.05492	6.24555	0.190626	0.217275	uncharacterized+protein	NA
DNG_01310	165	215	452	684	5.05587	6.55612	1.50024	0.00506082	related+to+verprolin	NA
DNG_01311	196	200	153	171	5.68911	5.24009	-0.449022	0.021009	related+to+RMD11+protein+required+for+sporulation+and+meiotic+nuclear+division	NA
DNG_01312	257	310	256	453	7.05165	7.27893	0.227284	0.432549	related+to+ethanolamine+kinase	NA
DNG_01313	65	62	104	134	3.58749	4.15671	0.569219	0.0497786	uncharacterized+protein	NA
DNG_01314	118	91	100	245	5.37196	5.81636	0.444398	0.444847	related+to+GATA+transcription+factor	NA
DNG_01315	68	95	125	127	7.54864	7.87778	0.329134	0.123083	related+to+SFT2+-+suppressor+of+sed5+ts+mutants	NA
DNG_01316	61	46	22	37	3.94229	2.43353	-1.50875	0.0125314	uncharacterized+protein	NA
DNG_01317	36	52	106	101	3.27908	4.05884	0.77976	0.0234357	uncharacterized+protein	NA
DNG_01318	107	122	249	255	5.08528	6.0526	0.967325	0.00140305	uncharacterized+protein	NA
DNG_01319	245	250	194	205	6.16226	5.7344	-0.427864	0.0224415	probable+crooked+neck+protein+CGI-201+(short+form)	NA
DNG_01320	276	256	244	263	6.41125	6.26083	-0.150419	0.293479	related+to+U4/U6+snRNP-associated+61+kDa+protein	NA
DNG_01321	95	94	96	142	6.06336	6.12097	0.0576147	0.809411	related+to+transcriptional+repressor	NA
DNG_01322	33	37	42	88	4.90778	5.13623	0.228448	0.544655	uncharacterized+protein	NA
DNG_01323	84	103	200	232	4.86302	5.8679	1.00488	0.00157544	related+to+high-affinity+phosphate+permease,+phosphate-repressible	NA
DNG_01324	161	172	253	313	5.19767	5.8461	0.64843	0.0110825	related+to+Zn(II)2Cys6+transcriptional+activator	NA
DNG_01325	188	195	139	160	6.81759	6.28925	-0.528334	0.0134823	related+to+AAC-rich+mRNA+clone+AAC3+protein	NA
DNG_01326	236	303	261	292	5.62905	5.59278	-0.0362684	0.760657	related+to+DUF1339+domain+protein	NA
DNG_01327	248	255	291	271	7.56011	7.62949	0.0693802	0.617415	probable+Ckb-2+casein+kinase+II+subunit+beta-2	NA
DNG_01328	223	209	390	375	6.68946	7.44305	0.75359	0.00505426	related+to+diacylglycerol+pyrophosphate+phosphatase	NA
DNG_01329	402	436	424	267	7.67094	7.29382	-0.377123	0.171589	probable+mitochondrial+ribosomal+protein+L2+of+the+large+subunit	NA
DNG_01330	261	278	263	367	6.67426	6.82634	0.152086	0.430337	probable+G2/mitotic-specific+cyclin+B	NA
DNG_01331	251	262	292	458	4.51703	4.99002	0.472998	0.118775	related+to+voltage+gated+Ca2++channel	NA
DNG_01332	28	47	77	67	3.20889	3.55427	0.345384	0.329053	related+to+MSH5+-+meiosis-specific+protein	NA
DNG_01333	168	205	227	210	8.02152	8.10334	0.0818133	0.570584	related+to+protein+MSH5	NA
DNG_01334	4	12	17	30	1.82287	2.58385	0.760983	0.130048	uncharacterized+protein	NA
DNG_01335	201	206	166	155	5.81619	5.29299	-0.523207	0.0342658	related+to+nasopharyngeal+carcinoma+susceptibility+protein+LZ16	NA
DNG_01336	323	358	364	415	7.10787	7.24579	0.137913	0.228807	RGB-1+protein+phosphatase+2A+regulatory+B+subunit	NA
DNG_01337	1219	1298	1363	1723	6.63723	7.00592	0.368686	0.0261154	uncharacterized+protein	NA
DNG_01338	439	507	437	449	8.04244	7.93935	-0.103089	0.257415	related+to+DUF887+domain+protein	NA
DNG_01339	564	684	627	624	7.39225	7.43644	0.0441841	0.624624	related+to+Dor1-like+family+protein	NA
DNG_01340	254	293	434	689	6.98687	8.00019	1.01332	0.00909894	uncharacterized+protein	NA
DNG_01341	206	247	208	196	8.5132	8.21938	-0.293824	0.0793261	related+to+prefoldin+subunit+1	NA
DNG_01342	249	288	286	345	5.95022	6.10604	0.155811	0.219719	uncharacterized+protein	NA
DNG_01343	394	468	451	395	8.39757	8.33732	-0.0602475	0.62132	related+to+26s+proteasome+subunit+p28	NA
DNG_01344	393	454	384	326	7.44631	7.13347	-0.312843	0.0590042	probable+pleiotropic+regulator+1+(PLRG1)	NA
DNG_01345	164	182	158	172	5.55777	5.31542	-0.242349	0.103708	related+to+origin+recognition+protein+Orc1p	NA
DNG_01346	0	0	0	0	-1.9901	-1.9901	-6.66134e-16	1	uncharacterized+protein	NA
DNG_01347	5	4	5	5	1.56203	0.720315	-0.841717	0.237113	uncharacterized+protein	NA
DNG_01348	83	112	88	79	4.37177	3.75877	-0.613003	0.0643876	related+to+dihydroxy-acid+dehydratase	NA
DNG_01349	400	499	455	642	6.72148	6.99611	0.274637	0.236417	uncharacterized+protein	NA
DNG_01350	8	23	11	24	3.20712	2.52771	-0.679412	0.212385	uncharacterized+protein	NA
DNG_01351	304	345	282	391	6.37534	6.40242	0.0270805	0.846673	related+to+secretory+pathway+protein+(exocyst+complex+protein+Sec15)	NA
DNG_01352	565	673	668	728	8.65549	8.8669	0.211415	0.0889051	probable+AAB-1+CCAAT-binding+transcription+factor+subunit+aab-1	NA
DNG_01353	463	490	415	360	8.21066	7.89098	-0.319682	0.0489333	related+to+ribosomal+protein+S10	NA
DNG_01354	288	335	294	173	7.35373	6.75002	-0.603713	0.0876737	related+to+tryptophan-tRNA+ligase,+mitochondrial	NA
DNG_01355	160	185	187	181	5.61642	5.54443	-0.0719908	0.585649	related+to+KAP122+Member+of+the+karyopherin-beta+family,+nuclear+import	NA
DNG_01356	7	12	4	8	3.72301	2.13134	-1.59168	0.0120822	uncharacterized+protein	NA
DNG_01357	858	1024	933	983	7.49965	7.61274	0.113087	0.263198	related+to+Probable+Xaa-Pro+aminopeptidase+P	NA
DNG_01358	67	109	118	122	5.69938	5.8532	0.153823	0.489006	related+to+ketoreductases	NA
DNG_01359	465	510	446	455	7.90125	7.78936	-0.111898	0.209472	probable+GDP-mannose+transporter	NA
DNG_01360	252	278	194	288	6.60137	6.36392	-0.237451	0.241993	probable+membrane-bound+O-acyltransferase+domain-containing+protein+5	NA
DNG_01361	173	178	182	299	5.38376	5.68506	0.301307	0.293503	uncharacterized+protein	NA
DNG_01362	113	155	146	149	6.44039	6.35662	-0.083767	0.613985	related+to+CAAX+prenyl+protease+2	NA
DNG_01363	212	252	232	204	6.86166	6.64548	-0.216183	0.195428	probable+Maintenance+of+mitochondrial+morphology+protein+1	NA
DNG_01364	560	607	540	519	6.52027	6.4043	-0.115978	0.189227	related+to+vacuolar+protein+sorting+protein+VpsB	NA
DNG_01365	281	292	245	194	7.58995	7.0767	-0.513243	0.0539949	related+to+cardiolipin+synthase	NA
DNG_01366	24	30	19	36	4.19347	3.35276	-0.840709	0.0371869	uncharacterized+protein	NA
DNG_01367	64	97	58	85	5.1335	4.54888	-0.584617	0.0450963	uncharacterized+protein	NA
DNG_01368	255	288	228	252	8.8151	8.55017	-0.264923	0.0505759	probable+ring-box+protein+1	NA
DNG_01369	295	339	302	259	9.44319	9.16892	-0.274274	0.0900451	related+to+microsomal+signal+peptidase+12+kDa+subunit	NA
DNG_01370	289	344	222	323	6.64823	6.34542	-0.302806	0.151077	related+to+divalent+cation+transporter+(aluminium+resistance+protein+ALR1)	NA
DNG_01371	219	237	203	156	8.89145	8.37203	-0.519416	0.0630888	probable+Mitochondrial+import+inner+membrane+translocase+subunit+TIM8	NA
DNG_01372	610	608	521	416	9.56376	9.18154	-0.382216	0.0636189	probable+ribosomal+protein+L23a,+cytosolic	NA
DNG_01373	126	150	74	74	6.52452	5.24852	-1.276	0.00249814	related+to+UPF0657+nucleolar+protein+C630.10	NA
DNG_01374	420	464	456	405	8.45871	8.3959	-0.0628068	0.55122	probable+Enolase-phosphatase+E1	NA
DNG_01375	718	1005	1291	1250	7.97589	8.61239	0.636498	0.0108658	related+to+serine/threonine-specific+kinase+KSP1	NA
DNG_01376	140	195	451	529	5.66497	7.13673	1.47176	0.00100819	related+to+amino+acid+transport+protein	NA
DNG_01377	119	144	215	218	6.73085	7.27867	0.547826	0.0103816	uncharacterized+protein	NA
DNG_01378	509	550	522	714	7.40877	7.64181	0.233039	0.202387	probable+transcriptional+repressor+rco-1	NA
DNG_01379	7	10	4	4	3.69026	1.82575	-1.86451	0.0114689	uncharacterized+protein	NA
DNG_01380	145	210	245	222	8.11467	8.37277	0.258105	0.229058	probable+protein+precursor	NA
DNG_01381	601	626	518	429	9.55381	9.17546	-0.378345	0.0331758	related+to+ribosomal+protein+L28	NA
DNG_01382	1015	1089	1005	907	9.14727	9.08267	-0.0645955	0.45211	probable+malate+dehydrogenase	NA
DNG_01383	59	74	76	76	6.73191	6.46568	-0.266232	0.257998	related+to+TRS33+TRAPP+subunit+of+33+kDa+involved+in+targeting+and+fusion+of+ER+to+golgi+transport+vesicles	NA
DNG_01384	220	237	151	135	8.52392	7.65677	-0.86715	0.00718381	uncharacterized+protein	NA
DNG_01385	72	68	88	95	4.8798	4.90245	0.0226535	0.924007	related+to+relatd+to+E3-like+factor+in+the+SUMO+pathway	NA
DNG_01386	113	143	107	169	4.97333	4.84035	-0.132983	0.538092	related+to+LAS21+transferase,+adding+a+side+chain+to+the+GPI+core+structure	NA
DNG_01387	190	206	259	325	5.2381	5.70096	0.462864	0.02943	related+to+condensin+complex+component+cnd3	NA
DNG_01388	321	281	180	164	6.23767	5.30299	-0.934683	0.0129674	related+to+nucleolar+protein+NOP4+(NOP77)	NA
DNG_01389	187	335	396	312	7.16386	7.53571	0.371849	0.27114	uncharacterized+protein	NA
DNG_01390	220	270	269	301	6.15968	6.29632	0.136641	0.253259	uncharacterized+protein	NA
DNG_01391	54	63	64	66	3.88769	3.52642	-0.361265	0.193968	uncharacterized+protein	NA
DNG_01392	123	131	141	153	5.46689	5.45286	-0.0140285	0.922581	uncharacterized+protein	NA
DNG_01393	762	801	572	398	8.63198	7.91517	-0.716815	0.0112911	probable+3-isopropylmalate+dehydrogenase+beta	NA
DNG_01394	98	104	96	128	5.8995	5.76913	-0.130377	0.48244	uncharacterized+protein	NA
DNG_01395	215	239	168	163	6.2929	5.67716	-0.615735	0.00905725	probable+FACT+complex+subunit+POB3	NA
DNG_01396	8	4	30	46	1.2001	3.00149	1.8014	0.0216603	uncharacterized+protein	NA
DNG_01397	28	33	95	82	4.80208	5.73297	0.930892	0.0424121	uncharacterized+protein	NA
DNG_01398	172	199	193	216	5.63581	5.64407	0.0082581	0.94099	related+to+actin-like+protein	NA
DNG_01399	292	335	291	237	6.69247	6.33644	-0.356026	0.0667796	related+to+MFS+transporter	NA
DNG_01400	983	986	798	633	9.12471	8.72796	-0.39675	0.0390391	uncharacterized+protein	NA
DNG_01401	374	338	223	156	5.25486	4.18972	-1.06514	0.0212661	related+to+UTP10+-+U3+snoRNP+protein	NA
DNG_01402	336	338	181	158	6.93501	5.79732	-1.13768	0.00317442	probable+hydroxyethylthiazole+kinase	NA
DNG_01403	218	239	176	117	7.84303	6.96373	-0.879303	0.0269326	related+to+isochorismatase+family+hydrolase	NA
DNG_01404	188	218	247	304	5.98152	6.31488	0.333364	0.0472755	uncharacterized+protein	NA
DNG_01405	193	230	166	241	7.32764	7.13128	-0.196367	0.304195	related+to+IAH1+Isoamyl+acetate+hydrolytic+enzyme	NA
DNG_01406	10	9	9	14	2.14697	1.62565	-0.52132	0.232172	uncharacterized+protein	NA
DNG_01407	213	203	200	217	6.15077	6.06292	-0.0878455	0.50772	uncharacterized+protein	NA
DNG_01408	454	466	548	286	7.15952	6.90333	-0.256188	0.458693	probable+5-aminolevulinic+acid+synthase	NA
DNG_01409	89	101	39	61	3.53316	2.09486	-1.4383	0.001903	uncharacterized+protein	NA
DNG_01410	376	460	388	347	7.28647	7.04361	-0.242861	0.116985	related+to+glutathione+synthase	NA
DNG_01411	346	360	356	358	8.94369	8.90151	-0.0421817	0.659361	related+to+single-stranded+DNA-binding+protein	NA
DNG_01412	3	2	3	5	0.413305	0.0731868	-0.340118	0.523934	uncharacterized+protein	NA
DNG_01413	108	107	115	150	5.58345	5.6327	0.0492459	0.796189	uncharacterized+protein	NA
DNG_01414	359	357	113	411	5.96243	5.20075	-0.761681	0.218536	uncharacterized+protein	NA
DNG_01415	51	71	54	61	5.59449	4.9784	-0.616089	0.0437308	uncharacterized+protein	NA
DNG_01416	71	94	48	111	6.32183	5.80371	-0.518115	0.176209	uncharacterized+protein	NA
DNG_01417	100	128	114	117	5.63224	5.37502	-0.257214	0.174321	probable+beta-glucosidase	NA
DNG_01418	293	320	264	279	6.91768	6.66418	-0.253493	0.0494697	uncharacterized+protein	NA
DNG_01419	64	74	182	173	4.72721	5.80025	1.07303	0.00394856	related+to+AMP-binding+protein	NA
DNG_01420	10	17	39	57	1.57594	2.57906	1.00312	0.0139619	uncharacterized+protein	NA
DNG_01421	111	175	159	262	6.36848	6.75093	0.38245	0.284774	related+to+CBF1+-+centromere+binding+factor+1	NA
DNG_01422	132	179	233	284	6.24341	6.84135	0.597948	0.0178958	related+to+macrophage+erythroblast+attacher	NA
DNG_01423	323	353	314	257	9.43175	9.09357	-0.338174	0.0736426	related+to+NADH-ubiquinone+oxidoreductase+B12+subunit	NA
DNG_01424	316	332	324	325	6.99711	6.92471	-0.0723972	0.479353	related+to+POP2+-+required+for+glucose+derepression	NA
DNG_01425	39	38	55	78	4.03299	4.24504	0.212054	0.407843	uncharacterized+protein	NA
DNG_01426	453	558	496	421	8.61099	8.45582	-0.155165	0.326826	Eukaryotic+translation+initiation+factor+6	NA
DNG_01427	120	131	140	224	5.56929	5.89506	0.325777	0.223088	uncharacterized+protein	NA
DNG_01428	27	15	14	26	4.34489	3.48723	-0.857656	0.172668	uncharacterized+protein	NA
DNG_01429	175	180	174	142	6.56579	6.18622	-0.37957	0.14469	related+to+NEDD8-activating+enzyme+E1+regulatory+subunit	NA
DNG_01430	39	24	17	47	2.68984	1.91906	-0.770778	0.258613	uncharacterized+protein	NA
DNG_01431	206	204	182	189	5.52149	5.23989	-0.281603	0.10157	related+to+Histone-lysine+N-methyltransferase,+H3+lysine-36+specific	NA
DNG_01432	75	100	104	149	5.88865	6.1328	0.244154	0.240601	uncharacterized+protein	NA
DNG_01433	256	325	525	718	6.79239	7.85074	1.05835	0.00687217	probable+4-aminobutyrate+transaminase	NA
DNG_01434	74	67	80	115	3.77429	3.88901	0.114721	0.663702	uncharacterized+protein	NA
DNG_01435	94	94	93	159	4.54708	4.69155	0.144471	0.626326	related+to+CLC+chloride+channel+protein	NA
DNG_01436	473	547	476	438	7.2015	7.04074	-0.160767	0.16298	related+to+phospholipase+C	NA
DNG_01437	154	203	455	289	6.62695	7.53348	0.906521	0.0358288	uncharacterized+protein	NA
DNG_01438	138	178	175	166	8.12115	8.03413	-0.0870179	0.593054	related+to+ECM15+protein,+involved+in+cell+wall+biogenesis+and+architecture	NA
DNG_01439	556	574	530	480	7.96673	7.81489	-0.151842	0.182582	uncharacterized+protein	NA
DNG_01440	300	336	280	319	7.88714	7.72695	-0.160193	0.161663	related+to+HD+family+hydrolase	NA
DNG_01441	164	179	59	221	5.89429	5.16788	-0.726408	0.214165	uncharacterized+protein	NA
DNG_01442	4	2	6	11	2.9482	3.41216	0.463957	0.462865	uncharacterized+protein	NA
DNG_01443	26	29	19	38	4.53473	3.71786	-0.816869	0.0589602	uncharacterized+protein	NA
DNG_01444	39	46	26	39	5.40164	4.30943	-1.09221	0.00841582	related+to+endoglucanase+IV	NA
DNG_01445	1	9	4	22	0.592746	1.1466	0.553858	0.639141	uncharacterized+protein	NA
DNG_01446	14	17	16	45	3.46348	3.42881	-0.0346708	0.9386	uncharacterized+protein	NA
DNG_01447	136	120	103	146	5.56318	5.29162	-0.271568	0.300327	uncharacterized+protein	NA
DNG_01448	192	230	205	193	7.82252	7.60211	-0.220418	0.161005	uncharacterized+protein	NA
DNG_01449	53	68	53	70	5.526	5.03297	-0.493027	0.0514373	uncharacterized+protein	NA
DNG_01450	119	115	112	187	4.71586	4.82814	0.11228	0.700381	uncharacterized+protein	NA
DNG_01451	1009	1125	1130	1135	7.76725	7.91951	0.152257	0.0753567	related+to+metalloproteinase	NA
DNG_01452	126	163	147	158	7.57543	7.44261	-0.132827	0.360913	uncharacterized+protein	NA
DNG_01453	60	109	61	58	6.36512	5.38716	-0.977961	0.0519385	related+to+Protein+bli-3	NA
DNG_01454	312	362	213	191	7.835	6.98049	-0.854505	0.00290178	probable+Diphthine+synthase	NA
DNG_01455	39	50	27	42	5.43329	4.36543	-1.06786	0.00783249	related+to+C2H2+finger+domain+protein	NA
DNG_01456	207	269	222	195	8.06353	7.74805	-0.315483	0.132259	probable+ubiquitin-conjugating+enzyme+E2	NA
DNG_01457	77	82	74	103	5.1985	4.99558	-0.202911	0.347042	related+to+beta-1,4-mannosyltransferase	NA
DNG_01458	112	137	123	168	5.46199	5.45493	-0.00705678	0.964492	related+to+zinc+transporter	NA
DNG_01459	59	71	46	80	4.2539	3.69749	-0.556408	0.0708991	uncharacterized+protein	NA
DNG_01460	187	248	296	267	6.77196	7.04126	0.269299	0.144998	probable+GPI-anchor+transamidase	NA
DNG_01461	28	56	86	77	3.76892	4.20869	0.439772	0.270361	uncharacterized+protein	NA
DNG_01462	161	182	196	210	6.70161	6.79559	0.0939807	0.435336	probable+carnitine/acyl+carnitine+carrier	NA
DNG_01463	283	351	465	405	6.37546	6.78045	0.404992	0.0377101	uncharacterized+protein	NA
DNG_01464	126	122	97	89	5.17776	4.44745	-0.730316	0.0435892	uncharacterized+protein	NA
DNG_01465	213	254	206	216	6.2622	6.0014	-0.260804	0.0653564	related+to+mannosyltransferase	NA
DNG_01466	4	5	5	14	1.97642	1.88134	-0.0950772	0.850428	uncharacterized+protein	NA
DNG_01467	0	1	3	1	0.0132325	0.968759	0.955527	0.378297	uncharacterized+protein	NA
DNG_01468	231	261	173	175	6.45237	5.81324	-0.639129	0.00475377	related+to+proline+transport+helper+PTH1	NA
DNG_01469	164	173	151	169	5.49602	5.25526	-0.240759	0.124153	related+to+spindle+assembly+checkpoint+protein	NA
DNG_01470	4	6	5	3	1.1698	0.00853107	-1.16127	0.0687912	uncharacterized+protein	NA
DNG_01471	133	148	126	195	4.99071	4.96882	-0.0218895	0.91683	related+to+SYP1+Protein+with+a+potential+role+in+actin+cytoskeletal+organization	NA
DNG_01472	150	134	123	109	6.15952	5.60859	-0.550932	0.103004	related+to+cyclin-supressing+protein+kinase	NA
DNG_01473	280	263	193	256	5.00938	4.64339	-0.365994	0.121334	uncharacterized+protein	NA
DNG_01474	86	106	131	231	4.84964	5.57465	0.725013	0.0357477	uncharacterized+protein	NA
DNG_01475	0	2	3	1	1.17937	1.5727	0.393338	0.761901	uncharacterized+protein	NA
DNG_01476	118	276	318	195	8.03691	8.29875	0.261839	0.622822	uncharacterized+protein	NA
DNG_01477	169	370	447	221	6.59111	6.76153	0.170428	0.776605	related+to+transcription+factor+PLM2	NA
DNG_01478	348	334	220	145	7.38414	6.3012	-1.08295	0.0208209	related+to+CIC1+Adaptor+protein+specifically+linking+the+26S+proteasome+to+its+substrate,+the+SCF+component+Cdc4	NA
DNG_01479	211	302	392	414	7.28068	7.87489	0.594209	0.00979038	related+to+palmitoyl-(protein)+hydrolase	NA
DNG_01480	77	112	93	89	5.41605	5.01361	-0.402432	0.15471	related+to+CTK2+Carboxy-terminal+domain+(CTD)+kinase,+beta+subunit	NA
DNG_01481	277	295	294	340	7.61358	7.68828	0.0746991	0.531162	related+to+uncharacterized+integral+membrane+protein	NA
DNG_01482	21	24	72	57	3.41156	4.17818	0.766624	0.135414	related+to+protein-tyrosine+phosphatase	NA
DNG_01483	51	75	76	55	5.33989	4.81802	-0.52187	0.22647	uncharacterized+protein	NA
DNG_01484	68	83	77	108	4.98739	4.92163	-0.0657586	0.721379	uncharacterized+protein	NA
DNG_01485	3	2	38	21	1.84268	4.22115	2.37847	0.0521617	uncharacterized+protein	NA
DNG_01486	137	150	252	259	5.83638	6.52633	0.689943	0.00403581	uncharacterized+protein	NA
DNG_01487	85	96	80	125	4.87744	4.74008	-0.137363	0.54035	uncharacterized+protein	NA
DNG_01488	100	105	131	213	5.98624	6.49681	0.510568	0.118741	related+to+tetrahydroxynaphthalene+reductase	NA
DNG_01489	3	6	6	28	2.75194	3.35487	0.602932	0.393371	related+to+N-acetyltransferase,+GNAT+family	NA
DNG_01490	180	250	146	269	6.72106	6.5075	-0.213561	0.518495	uncharacterized+protein	NA
DNG_01491	625	649	517	606	10.081	9.92502	-0.155972	0.200424	uncharacterized+protein	NA
DNG_01492	31	44	50	54	4.3148	4.11526	-0.199548	0.433547	uncharacterized+protein	NA
DNG_01493	433	555	591	555	8.72635	8.9525	0.226148	0.115191	uncharacterized+protein	NA
DNG_01494	41	64	55	62	5.0818	4.68952	-0.392276	0.172676	uncharacterized+protein	NA
DNG_01495	4	5	12	55	0.587268	2.17587	1.5886	0.0874449	uncharacterized+protein	NA
DNG_01496	25	56	124	228	3.71436	5.45251	1.73815	0.019626	uncharacterized+protein	NA
DNG_01497	6	6	2	10	0.91648	-0.3413	-1.25778	0.120938	uncharacterized+protein	NA
DNG_01498	0	0	0	0	-1.46199	-1.46199	-6.66134e-16	1	uncharacterized+protein	NA
DNG_01499	0	0	0	0	-2.47934	-2.47934	-6.66134e-16	1	uncharacterized+protein	NA
DNG_01500	10	9	11	19	2.63046	2.33249	-0.297974	0.492247	related+to+serum+paraoxonase/arylesterase	NA
DNG_01501	30	34	34	28	4.0129	3.19746	-0.815439	0.0931046	uncharacterized+protein	NA
DNG_01502	84	120	80	75	5.96446	5.17411	-0.790349	0.0354057	uncharacterized+protein	NA
DNG_01503	66	54	156	283	2.83408	4.40028	1.5662	0.0254418	uncharacterized+protein	NA
DNG_01504	431	462	307	223	7.78272	6.93401	-0.848712	0.0098255	related+to+RNA-binding+protein+La1	NA
DNG_01505	361	396	312	292	7.20654	6.81129	-0.395252	0.0171078	related+to+NAM9+-+mitochondrial+ribosomal+protein,+small+subunit	NA
DNG_01506	500	511	451	430	7.44152	7.23284	-0.208672	0.0883346	probable+cell+division+control+protein+CDC3	NA
DNG_01507	181	270	214	241	5.79704	5.71074	-0.0863029	0.58632	related+to+phospholipase+A2,+cytosolic	NA
DNG_01508	404	453	383	369	7.46501	7.23873	-0.226277	0.0518397	related+to+orotate+reductase+(NADH2)	NA
DNG_01509	325	360	324	286	8.83481	8.58511	-0.249701	0.0902055	uncharacterized+protein	NA
DNG_01510	431	435	344	272	7.57442	7.01678	-0.557635	0.0298709	related+to+ribosomal+protein+YmL3	NA
DNG_01511	398	467	432	424	7.97166	7.93166	-0.0400044	0.652835	related+to+NADPH2:quinone+reductase	NA
DNG_01512	452	535	516	354	7.96749	7.73202	-0.235462	0.306047	probable+UDP-glucose+4-epimerase+Gal10	NA
DNG_01513	61	108	68	99	4.3575	3.98778	-0.369725	0.206135	uncharacterized+protein	NA
DNG_01514	70	60	66	69	3.90715	3.49111	-0.41604	0.236699	uncharacterized+protein	NA
DNG_01515	185	217	263	262	6.82932	7.11199	0.282667	0.0517145	related+to+FAD1+-+flavin+adenine+dinucleotide+(FAD)+synthetase	NA
DNG_01516	200	200	110	114	5.58239	4.52431	-1.05808	0.00380757	probable+ATP-dependent+RNA+helicase	NA
DNG_01517	285	300	221	329	7.02503	6.84604	-0.178991	0.395484	related+to+phosphatidylinositol/phosphatidylcholine+transfer+protein	NA
DNG_01518	99	155	139	159	6.9507	6.95419	0.00349907	0.982923	related+to+magnesium+dependent+phosphatase	NA
DNG_01519	5	6	1	8	3.57388	1.83609	-1.73779	0.0673611	uncharacterized+protein	NA
DNG_01520	80	106	129	228	5.95896	6.63452	0.675561	0.070741	related+to+2,3-dihydroxybiphenyl-1,2-dioxygenase	NA
DNG_01522	91	101	68	75	4.98022	4.15717	-0.823058	0.0144682	uncharacterized+protein	NA
DNG_01523	292	308	400	393	6.97462	7.31962	0.345001	0.0222945	related+to+SPO7+protein	NA
DNG_01524	276	375	361	534	7.03359	7.43925	0.405663	0.17258	related+to+alpha/beta+hydrolase	NA
DNG_01525	53	55	97	141	3.87918	4.63493	0.755746	0.0328282	uncharacterized+protein	NA
DNG_01526	236	275	335	313	7.67382	7.93636	0.262535	0.0631753	probable+ubiquitin+thiolesterase+L3	NA
DNG_01527	149	149	119	107	5.27171	4.6121	-0.659606	0.0397502	related+to+ATP+dependent+RNA+helicase	NA
DNG_01528	145	191	259	230	7.17569	7.57561	0.399916	0.0695738	related+to+vesicle-associated+membrane+protein+722	NA
DNG_01529	31	40	59	52	5.05461	5.01244	-0.0421716	0.895155	related+to+G-patch+domain+protein	NA
DNG_01530	251	281	256	282	6.93787	6.87377	-0.0641079	0.531996	probable+retinol+dehydrogenase+13	NA
DNG_01531	13	11	9	12	2.35399	1.29006	-1.06392	0.0631036	uncharacterized+protein	NA
DNG_01532	77	65	74	75	4.93157	4.57996	-0.351616	0.310743	uncharacterized+protein	NA
DNG_01533	188	193	98	171	4.75606	4.04432	-0.711738	0.043688	related+to+NUP170+-+nuclear+pore+protein	NA
DNG_01534	334	383	254	265	7.64869	7.11479	-0.533893	0.00413516	probable+Very-long-chain+3-oxoacyl-CoA+reductase	cluster 3
DNG_01535	228	263	225	263	8.115	8.01598	-0.0990239	0.388941	probable+ERG28+-+involved+in+synthesis+of+ergosterol	cluster 3
DNG_01536	303	318	180	150	7.29984	6.22377	-1.07607	0.00438198	probable+galactose-1-phosphate+uridylyltransferase	cluster 3
DNG_01537	113	127	167	178	5.5322	5.84178	0.309589	0.0697528	related+to+transcription+adaptor+ADA2	cluster 3
DNG_01538	140	155	109	120	7.65829	7.04787	-0.610419	0.01188	related+to+Putative+protein-tyrosin-phosphatase	cluster 3
DNG_01539	19	52	94	307	1.67891	3.68756	2.00864	0.0755682	related+to+polyketide+synthase	cluster 3
DNG_01540	57	69	67	63	4.65311	4.184	-0.469112	0.134928	related+to+Mitochondrial+distribution+and+morphology+protein+34	cluster 3
DNG_01541	100	137	126	138	6.31387	6.21783	-0.0960385	0.545212	related+to+Protein+AF-9+homolog	cluster 3
DNG_01542	224	255	311	216	7.31875	7.27504	-0.0437074	0.827475	probable+oxidoreductase	cluster 3
DNG_01543	244	289	255	282	7.42	7.35146	-0.0685383	0.51154	probable+Pre-mRNA-splicing+factor+syf2	cluster 3
DNG_01544	153	168	161	172	5.80725	5.67592	-0.131326	0.33155	uncharacterized+protein	cluster 3
DNG_01545	1	8	134	126	0.519921	5.13738	4.61746	0.00259778	uncharacterized+protein	cluster 3
DNG_01546	255	293	450	355	7.6349	8.08372	0.448818	0.0312872	uncharacterized+protein	NA
DNG_01547	153	177	137	128	8.24023	7.67069	-0.569544	0.0187618	probable+pre-mRNA+splicing+factor	NA
DNG_01548	76	120	155	152	6.15407	6.5404	0.386326	0.12024	uncharacterized+protein	NA
DNG_01549	403	522	750	783	8.00851	8.77244	0.763927	0.00153136	related+to+epoxide+hydrolase	NA
DNG_01550	51	76	68	59	6.91559	6.38488	-0.530713	0.154883	uncharacterized+protein	NA
DNG_01551	176	182	250	307	4.70392	5.22953	0.525612	0.022847	probable+P-type+amino-phospholipid-ATPase	NA
DNG_01552	178	215	242	229	6.32893	6.46469	0.135764	0.320802	uncharacterized+protein	NA
DNG_01553	49	52	53	74	4.13809	3.9234	-0.214687	0.350469	uncharacterized+protein	NA
DNG_01554	342	329	295	290	6.85021	6.57911	-0.2711	0.0911466	uncharacterized+protein	NA
DNG_01555	189	221	208	266	6.44521	6.54063	0.0954266	0.491452	related+to+intracellular+membrane+protein+involved+in+nucleoside+transport	NA
DNG_01556	699	738	461	991	7.54151	7.63751	0.0960003	0.727636	probable+catalase-3	NA
DNG_01557	330	316	193	174	6.72376	5.78562	-0.938134	0.00740527	probable+ATP-dependent+RNA+helicase+dbp9	NA
DNG_01558	223	206	233	362	4.95189	5.32615	0.374267	0.231393	related+to+budding+protein	NA
DNG_01559	112	143	89	205	8.14728	8.055	-0.0922793	0.79831	uncharacterized+protein	NA
DNG_01560	328	368	376	428	6.81665	6.97105	0.154401	0.179126	probable+coronin	NA
DNG_01561	92	68	67	124	4.20533	4.12438	-0.0809445	0.847486	probable+DENN+(AEX-3)+domain+protein	NA
DNG_01562	46	64	83	58	4.71353	4.49019	-0.223345	0.56125	related+to+C4-dicarboxylate+transport+protein+mae1	NA
DNG_01563	309	380	339	387	6.79763	6.82047	0.0228411	0.844912	related+to+Type+2C+Protein+Phosphatase	NA
DNG_01564	116	153	144	150	6.67352	6.57859	-0.0949296	0.538089	uncharacterized+protein	NA
DNG_01565	503	552	404	421	8.15798	7.79602	-0.361961	0.0092454	related+to+TMA46+-+Protein+putative+involved+in+cytoplasmic+ribosome+function	NA
DNG_01566	223	241	242	214	8.11568	7.96951	-0.146166	0.360673	uncharacterized+protein	NA
DNG_01567	390	413	399	388	8.18116	8.11543	-0.0657289	0.502083	related+to+RNA+annealing+protein	NA
DNG_01568	270	277	278	255	9.69306	9.56786	-0.1252	0.408543	uncharacterized+protein	NA
DNG_01570	150	163	190	261	7.07814	7.45733	0.379193	0.0905647	related+to+endosomal+Vps+protein+complex+subunit	NA
DNG_01571	0	0	0	0	2.53985	2.53985	-6.66134e-16	1	uncharacterized+protein	NA
DNG_01572	69	75	103	224	6.65258	7.49053	0.83795	0.10062	uncharacterized+protein	NA
DNG_01573	1	0	0	1	2.17155	1.46791	-0.703637	0.49894	uncharacterized+protein	NA
DNG_01574	76	99	98	249	3.59961	4.23831	0.638702	0.199882	uncharacterized+protein	NA
DNG_01575	74	77	69	92	6.29923	6.00635	-0.292877	0.190566	uncharacterized+protein	NA
DNG_01576	346	335	244	209	6.69068	5.99149	-0.69919	0.0187253	related+to+pseudouridine+synthase+3	NA
DNG_01577	279	322	334	289	8.29261	8.25555	-0.0370588	0.769393	related+to+transforming+protein+rho	NA
DNG_01578	114	113	91	95	7.315	6.71884	-0.596163	0.0411567	uncharacterized+protein	NA
DNG_01579	351	287	190	144	7.07422	5.99712	-1.07709	0.0281642	probable+PRS5+-+ribose-phosphate+pyrophosphokinases	NA
DNG_01580	270	319	336	345	5.77433	5.90802	0.133695	0.202072	probable+glucosidase+I	NA
DNG_01581	142	148	147	274	5.60306	5.93718	0.334123	0.330932	related+to+aimless+RasGEF+(aleA)	NA
DNG_01582	18	27	27	39	3.84872	3.58255	-0.266173	0.304597	uncharacterized+protein	NA
DNG_01583	140	151	232	243	6.13705	6.69111	0.554062	0.00887998	uncharacterized+protein	NA
DNG_01584	46	53	128	116	6.14914	7.03806	0.888921	0.0192385	uncharacterized+protein	NA
DNG_01585	336	362	327	285	7.75452	7.48384	-0.270682	0.0929202	related+to+NFU-1+protein+(iron+homeostasis)	NA
DNG_01586	2	5	7	9	0.424656	0.673623	0.248967	0.590551	uncharacterized+protein	NA
DNG_01587	133	141	133	157	6.07725	5.9438	-0.133449	0.369901	related+to+arginine-tRNA-protein+transferase	NA
DNG_01588	131	136	81	77	7.385	6.26946	-1.11554	0.00930765	related+to+diadenosine+hexaphosphate+hydrolase	NA
DNG_01589	196	245	192	201	8.14357	7.85646	-0.287115	0.0655787	related+to+LSM1+protein	NA
DNG_01590	670	707	690	594	9.0132	8.94298	-0.0702233	0.50121	probable+ATP+synthase+subunit+5,+mitochondrial	NA
DNG_01591	142	187	153	182	7.04473	6.89423	-0.150502	0.325977	probable+Probable+maintenance+of+ploidy+protein+mob1	NA
DNG_01592	166	188	115	161	6.20071	5.6367	-0.564007	0.0196107	related+to+tRNA-splicing+endonuclease	NA
DNG_01593	76	74	65	124	4.49932	4.44135	-0.0579749	0.866057	uncharacterized+protein	NA
DNG_01594	639	790	925	579	7.48556	7.56634	0.0807814	0.770161	related+to+AAA+protease+IAP-1+(mitochondrial+intermembrane+space)	NA
DNG_01595	46	67	87	127	4.82971	5.37369	0.543981	0.0553346	related+to+zinc+finger+protein	NA
DNG_01596	1	2	2	3	3.77875	3.64542	-0.133331	0.775387	uncharacterized+protein	NA
DNG_01597	641	689	571	564	6.40829	6.20916	-0.199135	0.0454864	related+to+multifunctional+cyclin-dependent+kinase+PHO85	NA
DNG_01598	476	608	578	392	7.35763	7.16702	-0.190614	0.461762	uncharacterized+protein	NA
DNG_01599	288	322	246	220	8.53464	8.03965	-0.494992	0.0156642	probable+DUF866+domain+protein	NA
DNG_01600	12	16	9	9	4.14278	2.64401	-1.49877	0.0158891	uncharacterized+protein	NA
DNG_01601	443	456	279	273	7.45782	6.70504	-0.752785	0.00207722	probable+zinc+finger+protein+ZPR1	NA
DNG_01602	0	2	2	7	-1.092	0.305439	1.39744	0.215527	uncharacterized+protein	NA
DNG_01603	13	21	19	19	5.44817	4.73904	-0.709137	0.092269	uncharacterized+protein	NA
DNG_01604	76	126	176	119	6.26889	6.50208	0.233198	0.551302	uncharacterized+protein	NA
DNG_01605	132	176	123	201	5.69213	5.55775	-0.134375	0.596217	uncharacterized+protein	NA
DNG_01606	8	10	9	14	0.489105	-0.076462	-0.565567	0.180486	related+to+Sms-3+endoribonuclease+Dicer+(EC+3.1.26.-)+(Helicase+with+RNase+motif)	NA
DNG_01607	456	466	417	364	7.95911	7.69742	-0.26169	0.100471	probable+MET22+-+protein+ser/thr+phosphatase	NA
DNG_01608	35	45	151	304	4.05699	6.13744	2.08045	0.00867557	uncharacterized+protein	NA
DNG_01609	43	61	260	597	4.06172	6.76982	2.7081	0.0102341	uncharacterized+protein	NA
DNG_01610	1	0	0	0	0.413688	-0.44535	-0.859038	0.288496	uncharacterized+protein	NA
DNG_01611	5	7	5	17	1.18253	0.863686	-0.318844	0.549866	related+to+RBTMx2+protein	NA
DNG_01612	6	5	8	7	0.150437	-0.410837	-0.561274	0.401027	uncharacterized+protein	NA
DNG_01613	378	449	394	434	8.5358	8.51043	-0.025375	0.799189	Ras-like+protein	NA
DNG_01614	196	242	186	200	8.09449	7.78525	-0.30924	0.0472293	related+to+glia+maturation+factor+beta	NA
DNG_01615	349	416	435	368	7.74558	7.7622	0.0166144	0.899776	probable+nucleotide-binding+protein+NBP35	NA
DNG_01616	501	582	367	260	8.27892	7.41935	-0.859567	0.0105754	probable+Deoxyhypusine+hydroxylase	NA
DNG_01617	112	138	73	67	7.71922	6.4826	-1.23662	0.00529221	related+to+DNA-directed+RNA+polymerase+I+A12.2+subunit	NA
DNG_01618	128	138	153	199	3.82965	4.0318	0.20215	0.269941	related+to+sister+chromatid+cohesion+protein	NA
DNG_01619	102	97	110	137	4.95613	5.00154	0.0454021	0.807933	uncharacterized+protein	NA
DNG_01620	242	285	91	86	6.26213	4.43061	-1.83152	0.000574033	uncharacterized+protein	NA
DNG_01621	116	121	87	134	6.82639	6.44755	-0.378842	0.137352	related+to+molecular+chaperone+(DnaJ+superfamily)	NA
DNG_01622	212	221	104	99	5.52568	4.19711	-1.32857	0.00232005	probable+ATP-dependent+RNA+helicase+DBP10	NA
DNG_01623	44	35	27	73	2.91904	2.52765	-0.391393	0.484144	uncharacterized+protein	NA
DNG_01624	9	10	4	53	2.57171	2.41597	-0.155736	0.883389	related+to+cation+diffusion+facilitator+family+metal+ion+transporter	NA
DNG_01625	196	210	184	235	4.41334	4.33213	-0.0812104	0.587995	related+to+Vacuolar+membrane-associated+protein+iml-1	NA
DNG_01626	224	266	226	251	7.60406	7.47084	-0.133213	0.250306	related+to+Mitochondrial+import+inner+membrane+translocase+subunit+TIM21	NA
DNG_01627	276	281	292	379	6.80377	7.00846	0.204689	0.279456	related+to+zinc+finger+protein+GLO3	NA
DNG_01628	178	205	223	252	6.6898	6.88489	0.195085	0.133052	related+to+FMN-dependent+2-nitropropane+dioxygenase	NA
DNG_01629	165	183	184	220	6.20755	6.2742	0.0666515	0.606818	probable+multifunctional+folic+acid+synthesis+protein	NA
DNG_01630	52	87	110	259	5.14962	6.21992	1.0703	0.0905478	related+to+meiosis-specific+protein+NDT80	NA
DNG_01631	1	0	0	1	2.27033	1.56669	-0.703637	0.49894	uncharacterized+protein	NA
DNG_01632	0	0	0	0	-0.721954	-0.721954	-6.66134e-16	1	uncharacterized+protein	NA
DNG_01633	129	140	149	131	6.11676	5.92586	-0.190902	0.36998	related+to+RING3+kinase	NA
DNG_01634	1	0	0	1	-0.0538705	-0.757507	-0.703637	0.49894	uncharacterized+protein	NA
DNG_01635	55	73	52	86	4.27043	3.89395	-0.376472	0.141274	related+to+DNA+mismatch+repair+protein	NA
DNG_01636	78	93	106	130	7.52633	7.69568	0.16935	0.309237	related+to+DUF+domain+protein	NA
DNG_01637	6	13	14	19	6.13229	6.02473	-0.107564	0.759671	uncharacterized+protein	NA
DNG_01638	463	508	606	668	8.23602	8.64971	0.413684	0.0071397	related+to+DNA-binding+protein+creA	NA
DNG_01639	86	106	92	69	5.56658	4.81678	-0.749806	0.0469367	related+to+DNA+repair+protein+rhp55	NA
DNG_01640	121	159	405	445	5.76894	7.25932	1.49038	0.000346928	uncharacterized+protein	NA
DNG_01641	247	275	288	331	6.25281	6.42101	0.168199	0.175777	uncharacterized+protein	NA
DNG_01642	31	85	130	475	5.08861	7.06886	1.98025	0.105042	uncharacterized+protein	NA
DNG_01643	32	51	23	41	5.32221	4.20663	-1.11558	0.0129996	uncharacterized+protein	NA
DNG_01644	701	715	398	208	8.33302	6.97665	-1.35637	0.00985939	probable+histidinol-phosphate+transaminase	NA
DNG_01645	176	198	286	284	6.74762	7.24506	0.497441	0.00939835	related+to+GDSL+lipase/acylhydrolase+family+protein	NA
DNG_01646	257	266	193	338	5.11176	5.012	-0.0997599	0.715938	related+to+Rab6+GTPase+activating+protein,+GAPCenA	NA
DNG_01647	301	395	444	522	7.73731	8.18484	0.447521	0.0378553	related+to+cell+wall+protein+cwl1	NA
DNG_01648	244	229	245	350	4.74602	4.98647	0.240455	0.339107	related+to+DNA+topoisomerase+II	NA
DNG_01649	1	1	0	2	2.32358	1.21263	-1.11095	0.212998	uncharacterized+protein	NA
DNG_01650	22	16	15	29	3.19097	2.53927	-0.651704	0.221821	uncharacterized+protein	NA
DNG_01651	351	377	290	272	7.38997	6.94475	-0.445211	0.0155323	related+to+hsp90+chaperone+complex+associated+protein+CNS1	NA
DNG_01652	95	99	84	475	5.27355	6.20249	0.928933	0.339003	related+to+transporter+protein	NA
DNG_01653	234	295	204	215	7.42291	6.98268	-0.440229	0.016578	related+to+quinic+acid+utilisation+protein+QUTG+(inositol-1(or+4)-monophosphatase)	NA
DNG_01654	53	66	78	98	5.95679	6.10996	0.153169	0.405852	uncharacterized+protein	NA
DNG_01655	104	132	102	202	5.59452	5.68865	0.0941302	0.758956	related+to+3-phytase+A+precursor	NA
DNG_01656	70	73	43	119	4.94802	4.59712	-0.350901	0.46891	uncharacterized+protein	NA
DNG_01657	229	229	111	161	5.30009	4.37378	-0.926307	0.00832437	related+to+URB1+Nucleolar+protein+required+for+the+normal+accumulation+of+25S+and+5.8S+rRNAs	NA
DNG_01658	236	241	254	299	5.81852	5.95043	0.131909	0.353168	uncharacterized+protein	NA
DNG_01659	174	208	179	214	5.8023	5.70143	-0.100875	0.433609	related+to+syntaxin-binding+protein+sec1-like+protein	NA
DNG_01660	229	242	181	239	5.93359	5.65309	-0.280504	0.133648	uncharacterized+protein	NA
DNG_01661	266	292	249	194	8.18935	7.726	-0.463351	0.0607531	uncharacterized+protein	NA
DNG_01662	144	175	207	167	5.32952	5.35905	0.0295281	0.879574	uncharacterized+protein	NA
DNG_01663	0	0	2	9	-1.34727	1.61389	2.96116	0.007396	uncharacterized+protein	NA
DNG_01664	15	19	150	286	2.7037	5.81866	3.11496	0.00362646	uncharacterized+protein	NA
DNG_01665	165	181	164	155	8.80972	8.49578	-0.313934	0.0966861	uncharacterized+protein	NA
DNG_01666	628	692	579	659	7.21537	7.16096	-0.0544092	0.566148	probable+coatomer+beta`+subunit	NA
DNG_01667	4	4	5	15	2.31337	2.47819	0.164815	0.788433	uncharacterized+protein	NA
DNG_01668	2	18	38	148	2.584	5.43184	2.84783	0.0969696	uncharacterized+protein	NA
DNG_01669	105	156	148	324	5.03571	5.65172	0.616011	0.213989	uncharacterized+protein	NA
DNG_01670	61	81	92	158	4.1091	4.59644	0.487341	0.109057	uncharacterized+protein	NA
DNG_01671	1067	1159	1220	1109	9.06823	9.19799	0.129761	0.194879	probable+Mannitol-1-phosphate+5-dehydrogenase	NA
DNG_01672	1582	1594	1354	1047	9.08153	8.71077	-0.370754	0.0376148	probable+glucose-6-phosphate+isomerase	NA
DNG_01673	587	573	530	551	7.43031	7.35149	-0.0788219	0.408788	probable+protein+kinase+1	NA
DNG_01674	20	21	16	16	4.79483	3.57423	-1.2206	0.036685	uncharacterized+protein	NA
DNG_01675	0	0	2	2	-1.16285	0.589564	1.75241	0.027346	uncharacterized+protein	NA
DNG_01676	106	165	147	199	4.7562	4.9192	0.163003	0.493367	related+to+beta-galactosidase/beta-glucuronidase	NA
DNG_01677	331	365	198	300	7.35727	6.78062	-0.576654	0.0286233	related+to+mitochondrial+Fe2++transporter+MMT1+and+related+transporters+(cation+diffusion+facilitator+superfamily)	NA
DNG_01678	389	411	236	208	6.85891	5.91741	-0.941495	0.00280917	uncharacterized+protein	NA
DNG_01679	43	78	135	162	5.79963	6.79756	0.997924	0.00759293	uncharacterized+protein	NA
DNG_01680	81	85	100	116	5.41043	5.48323	0.0728014	0.677225	uncharacterized+protein	NA
DNG_01681	2	4	6	0	1.10206	-0.302508	-1.40456	0.246643	related+to+monophenol+monooxygenase+(tyrosinase)	NA
DNG_01682	264	293	249	194	8.73622	8.27408	-0.46214	0.0582249	probable+Thioredoxin-like+protein	NA
DNG_01683	131	165	176	83	6.07034	5.43493	-0.635412	0.205378	related+to+DUF895+domain+membrane+protein	NA
DNG_01684	28	39	17	31	3.67712	2.39557	-1.28154	0.00636924	probable+flavin-containing+monooxygenase	NA
DNG_01685	0	2	1	1	-0.964852	-1.14895	-0.184102	0.852445	related+to+double+substrate-specificity+short+chain+dehydrogenase/reductase+2	NA
DNG_01686	4	10	6	1	1.68037	-0.392912	-2.07328	0.0925718	related+to+quinate+transport+protein	NA
DNG_01687	0	1	0	0	-0.112979	-0.956573	-0.843594	0.207666	uncharacterized+protein	NA
DNG_01688	0	4	43	106	-0.980439	4.24288	5.22332	0.0187582	related+to+alcohol+oxidase	NA
DNG_01689	0	2	4	19	-1.25907	1.24354	2.50261	0.099467	uncharacterized+protein	NA
DNG_01690	56	76	56	118	4.2549	4.2049	-0.0500013	0.87437	related+to+nicotinamide+mononucleotide+permease	NA
DNG_01691	28	50	57	110	4.58257	5.14123	0.55866	0.174892	uncharacterized+protein	NA
DNG_01692	19	31	50	92	4.39414	5.24325	0.849112	0.0478646	uncharacterized+protein	NA
DNG_01693	12	7	112	93	3.18935	6.00726	2.81791	0.0097384	uncharacterized+protein	NA
DNG_01694	10	8	67	197	3.20191	6.31286	3.11095	0.025667	related+to+M.genitalium+alanine--tRNA+ligase	NA
DNG_01695	2	0	0	2	-0.201736	-0.997806	-0.79607	0.57126	uncharacterized+protein	NA
DNG_01696	1	0	0	1	-1.2238	-1.92743	-0.703637	0.49894	probable+alpha-glucoside+transport+protein	NA
DNG_01697	61	78	98	189	5.4058	6.22442	0.818621	0.0294579	uncharacterized+protein	NA
DNG_01698	0	0	0	0	-1.38847	-1.38847	-6.66134e-16	1	related+to+cel1+protein+precursor	NA
DNG_01699	0	1	2	2	-0.89261	0.216553	1.10916	0.212556	uncharacterized+protein	NA
DNG_01700	7	11	11	17	2.88733	2.5624	-0.324931	0.380807	uncharacterized+protein	NA
DNG_01701	297	368	191	176	7.7342	6.75398	-0.980222	0.00294069	uncharacterized+protein	NA
DNG_01702	14	16	17	39	2.73232	2.6896	-0.0427225	0.914343	uncharacterized+protein	NA
DNG_01703	139	335	417	240	8.05197	8.4328	0.380829	0.513378	related+to+integral+membrane+protein	NA
DNG_01704	134	180	119	129	7.93646	7.37075	-0.565713	0.0197987	related+to+Thioredoxin+domain-containing+protein+C21C3.12c	NA
DNG_01705	29	54	28	19	3.78111	2.21054	-1.57057	0.029171	uncharacterized+protein	NA
DNG_01706	0	0	1	0	-2.35521	-1.75849	0.596725	0.353911	related+to+transporter+protein	NA
DNG_01707	0	0	1	0	-2.44721	-1.85048	0.596725	0.353911	uncharacterized+protein	NA
DNG_01708	141	170	99	70	6.43215	5.16369	-1.26846	0.0116766	uncharacterized+protein	NA
DNG_01709	161	361	57	45	6.71376	4.01971	-2.69405	0.0126735	uncharacterized+protein	NA
DNG_01710	182	218	90	261	6.14663	5.66632	-0.480308	0.297765	uncharacterized+protein	NA
DNG_01711	13	39	36	115	2.2032	3.08697	0.883765	0.288549	related+to+Alpha-galactosidase+2	NA
DNG_01712	27	40	169	521	3.63315	6.48836	2.85521	0.0205787	related+to+myo-inositol+transport+protein+ITR1	NA
DNG_01713	122	125	151	178	5.50807	5.71008	0.202007	0.23082	related+to+24-dehydrocholesterol+reductase+precursor	NA
DNG_01714	9	24	27	35	3.53642	3.69961	0.163187	0.657822	uncharacterized+protein	NA
DNG_01715	170	176	157	199	5.16805	5.03804	-0.130013	0.432622	uncharacterized+protein	NA
DNG_01716	90	112	58	110	7.6215	6.97241	-0.649089	0.0512841	uncharacterized+protein	NA
DNG_01717	2	1	0	2	0.419011	-1.07853	-1.49754	0.190627	uncharacterized+protein	NA
DNG_01718	107	93	97	116	5.54887	5.47869	-0.0701747	0.700032	uncharacterized+protein	NA
DNG_01719	160	156	121	206	5.42295	5.26975	-0.1532	0.593861	related+to+transcription+activator+amyR	NA
DNG_01720	22	29	16	66	4.25674	3.90301	-0.353737	0.529439	uncharacterized+protein	NA
DNG_01721	441	444	315	340	7.60737	7.13275	-0.474618	0.00900628	related+to+monocarboxylate+transporter	NA
DNG_01722	0	2	3	1	-1.56022	-1.16689	0.393338	0.761901	related+to+amidase+family+protein	NA
DNG_01723	14	19	12	21	2.00763	1.09358	-0.91405	0.0314646	uncharacterized+protein	NA
DNG_01724	5	3	1	4	1.90582	0.228951	-1.67687	0.0957517	uncharacterized+protein	NA
DNG_01725	35	36	48	95	1.88869	2.28683	0.398144	0.328223	uncharacterized+protein	NA
DNG_01726	113	169	128	155	6.78399	6.57929	-0.204693	0.276236	related+to+endopeptidase+Clp	NA
DNG_01727	128	171	155	122	6.34219	5.96968	-0.372509	0.188117	uncharacterized+protein	NA
DNG_01728	50	79	78	87	5.72786	5.66478	-0.0630779	0.769483	related+to+polyketide+synthase	NA
DNG_01729	472	513	370	487	6.60204	6.38351	-0.21853	0.179524	uncharacterized+protein	NA
DNG_01730	123	134	98	78	6.29032	5.37398	-0.916346	0.02677	uncharacterized+protein	NA
DNG_01731	519	588	454	345	7.80117	7.28679	-0.514381	0.029643	probable+venom+protein+2+precursor	NA
DNG_01732	22	24	39	46	3.78414	3.88135	0.0972118	0.751286	uncharacterized+protein	NA
DNG_01733	228	220	197	270	5.84192	5.79995	-0.041962	0.836123	related+to+CCR4+protein	NA
DNG_01734	3	4	4	5	2.18071	1.52867	-0.652045	0.218937	uncharacterized+protein	NA
DNG_01735	232	246	396	339	6.79569	7.33211	0.536421	0.0206343	related+to+SAM+binding+motif+containing+protein	NA
DNG_01736	51	60	48	59	7.49311	6.85142	-0.64169	0.0363311	probable+NADH-ubiquinone+oxidoreductase+complex+1/LYR+family+protein	NA
DNG_01737	3	3	3	17	-0.3624	-0.195219	0.167181	0.835421	uncharacterized+protein	NA
DNG_01738	2	3	4	9	0.615501	0.83443	0.218929	0.628747	uncharacterized+protein	NA
DNG_01739	4	5	117	392	0.288413	5.27434	4.98592	0.0183896	uncharacterized+protein	NA
DNG_01740	1	8	162	341	0.567504	6.1483	5.5808	0.0107725	uncharacterized+protein	NA
DNG_01741	13	15	112	209	3.02387	5.94779	2.92392	0.00395505	related+to+DUF1338+domain+protein	NA
DNG_01742	162	337	1100	1277	6.67037	8.93992	2.26955	0.00126874	probable+ammonium+transporter+MEPa	NA
DNG_01743	82	122	296	403	6.72289	8.33069	1.60779	0.00293547	related+to+aminoacyl-tRNA+hydrolase	NA
DNG_01744	245	265	350	332	7.58717	7.92223	0.335057	0.0345344	probable+cytosceletal+binding+protein	NA
DNG_01745	110	145	180	154	6.72184	6.88046	0.158619	0.458451	uncharacterized+protein	NA
DNG_01746	210	238	257	230	7.21571	7.22445	0.00874471	0.947868	uncharacterized+protein	NA
DNG_01747	116	155	116	197	4.80564	4.7885	-0.0171434	0.947959	related+to+inositol+polyphosphate+5-phosphatase+ocrl-1	NA
DNG_01748	0	1	0	0	-1.7092	-2.5528	-0.843594	0.207666	related+to+putative+tartrate+transporter	NA
DNG_01749	29	19	16	22	4.08092	2.94742	-1.13351	0.0569814	uncharacterized+protein	NA
DNG_01750	16	14	7	7	4.2922	2.30116	-1.99103	0.0190479	uncharacterized+protein	NA
DNG_01751	633	640	544	436	9.20649	8.83856	-0.367929	0.0574789	60S+ribosomal+protein+L16	NA
DNG_01752	29	36	29	24	5.57442	4.50327	-1.07115	0.0375029	probable+carbonic+anhydrase	NA
DNG_01753	71	84	136	174	5.0597	5.79419	0.734495	0.0114428	uncharacterized+protein	NA
DNG_01754	193	234	574	582	6.39248	7.79611	1.40362	0.000105053	related+to+UPF0187+domain+membrane+protein	NA
DNG_01755	1	1	0	2	1.7362	0.625249	-1.11095	0.212998	uncharacterized+protein	NA
DNG_01756	288	291	265	240	9.05054	8.76607	-0.284462	0.127394	probable+glutaredoxin	NA
DNG_01757	286	413	452	282	7.52134	7.48611	-0.0352278	0.91513	related+to+FMP22+Found+in+Mitochondrial+Proteome	NA
DNG_01758	53	73	29	29	6.37787	4.63898	-1.73889	0.00310746	uncharacterized+protein	NA
DNG_01759	34	70	31	21	5.86605	4.21884	-1.64721	0.0325202	uncharacterized+protein	NA
DNG_01760	126	192	410	450	6.18615	7.53735	1.35119	0.00111378	related+to+lysophosphatidic+acid+acyltransferase+endophilin/SH3GL,+involved+in+synaptic+vesicle+formation	NA
DNG_01761	156	192	320	338	5.70469	6.50721	0.802522	0.00146886	related+to+protein+GRR1	NA
DNG_01762	187	196	143	183	5.94736	5.55669	-0.39067	0.056942	probable+histone+acetyltransferase	NA
DNG_01763	647	658	678	618	8.533	8.56465	0.0316535	0.741835	probable+Probable+succinyl-CoA+ligase+[ADP-forming]+subunit+alpha,+mitochondrial	NA
DNG_01764	249	245	277	258	7.67822	7.70113	0.0229081	0.880094	probable+ubiquitin--protein+ligase	NA
DNG_01765	6	11	12	21	3.99869	4.01057	0.011873	0.971236	uncharacterized+protein	NA
DNG_01766	645	683	677	665	8.11521	8.17227	0.0570534	0.446677	probable+RPT2+-+26S+proteasome+regulatory+subunit	NA
DNG_01767	63	165	156	129	6.71045	6.84019	0.129744	0.772927	uncharacterized+protein	NA
DNG_01768	403	471	452	578	7.32983	7.55826	0.228424	0.172897	related+to+beta+(1-3)+glucanosyltransferase+gel3p	NA
DNG_01770	71	87	96	124	8.18631	8.35123	0.164923	0.345118	uncharacterized+protein	NA
DNG_01771	1	2	0	0	2.28015	-0.112224	-2.39237	0.00699094	uncharacterized+protein	NA
DNG_01772	0	0	0	0	-0.153776	-0.153776	-6.66134e-16	1	uncharacterized+protein	NA
DNG_01773	52	88	119	117	6.16913	6.5991	0.429968	0.129117	uncharacterized+protein	NA
DNG_01774	17	29	21	32	3.90449	3.29728	-0.60721	0.071074	uncharacterized+protein	NA
DNG_01775	6	22	31	27	4.02551	4.37611	0.350594	0.575181	uncharacterized+protein	NA
DNG_01776	76	100	84	90	5.7004	5.32935	-0.371046	0.0981201	related+to+cyclin+CCL1	NA
DNG_01777	0	4	3	1	0.915187	0.904219	-0.0109682	0.994171	uncharacterized+protein	NA
DNG_01778	4	5	2	1	2.78969	0.551922	-2.23777	0.0237056	uncharacterized+protein	NA
DNG_01779	35	48	27	113	4.09024	4.2373	0.147061	0.766925	uncharacterized+protein	NA
DNG_01780	152	157	90	102	8.10624	7.1554	-0.950837	0.00419174	uncharacterized+protein	NA
DNG_01781	151	215	393	504	6.28455	7.50211	1.21756	0.00453038	related+to+type-III+integral+membrane+protein,+involved+in+copper+and+iron+homeostasis	NA
DNG_01782	62	64	56	89	4.81525	4.57167	-0.243575	0.367913	related+to+NAD+kinase	NA
DNG_01783	368	428	310	277	7.71436	7.20783	-0.506526	0.0117332	related+to+oxidoreductase	NA
DNG_01784	2	1	1	2	-0.456768	-1.08073	-0.623961	0.347434	uncharacterized+protein	NA
DNG_01785	125	199	203	274	6.24987	6.68232	0.432453	0.137554	related+to+acetyltransferase	NA
DNG_01786	0	3	6	3	-0.508351	0.854933	1.36328	0.321772	uncharacterized+protein	NA
DNG_01787	0	2	6	10	-1.21611	1.03843	2.25453	0.0359862	related+to+reticuline+oxidase+precursor,+berberine+bridge+enzyme	NA
DNG_01788	39	42	143	875	4.01007	6.88742	2.87735	0.0927346	related+to+5`-nucleotidase+precursor	NA
DNG_01789	0	0	0	1	-0.758326	-0.312057	0.446269	0.418262	uncharacterized+protein	NA
DNG_01790	1	2	1	1	0.495624	-0.792853	-1.28848	0.0546822	probable+Arabinogalactan+endo-1,4-beta-galactosidase	NA
DNG_01791	130	154	94	133	5.62913	5.09369	-0.535449	0.0231155	uncharacterized+protein	NA
DNG_01792	294	326	83	7	7.70138	3.43817	-4.26321	0.00963531	related+to+HPP+family+protein	NA
DNG_01793	1089	1212	825	1466	8.27292	8.2942	0.0212796	0.932526	related+to+cell+surface+ferroxidase	NA
DNG_01794	24	49	14	12	4.51862	2.33361	-2.18501	0.00828369	related+to+TfdA+family+oxidoreductase	NA
DNG_01795	363	412	299	377	7.77726	7.53173	-0.245527	0.103358	uncharacterized+protein	NA
DNG_01796	166	191	193	175	7.41871	7.29785	-0.120854	0.431954	related+to+translocation+protein	NA
DNG_01797	105	118	138	176	7.89394	8.15867	0.26473	0.147058	uncharacterized+protein	NA
DNG_01798	11	38	73	87	5.07264	6.33312	1.26048	0.0253292	uncharacterized+protein	NA
DNG_01799	192	217	185	232	6.53319	6.43707	-0.0961155	0.474034	probable+clathrin-associated+adaptor+complex+medium+chain	NA
DNG_01800	719	695	500	526	7.7453	7.32176	-0.423543	0.00859949	probable+iron+inhibited+ABC+transporter+2	NA
DNG_01801	365	377	313	406	5.3489	5.25112	-0.0977752	0.551963	related+to+DNA-dependent+ATPase+DOMINO+B	NA
DNG_01802	239	223	237	290	6.23742	6.3399	0.102481	0.562002	related+to+Branchpoint-bridging+protein	NA
DNG_01803	443	515	402	478	7.47918	7.34928	-0.129892	0.312022	uncharacterized+protein	NA
DNG_01804	553	650	573	702	8.84009	8.95578	0.115693	0.427099	related+to+URE2+-+nitrogen+catabolite+repression+regulator	NA
DNG_01805	109	119	159	449	4.42003	5.52663	1.10661	0.107234	uncharacterized+protein	NA
DNG_01806	47	65	66	107	4.13078	4.32684	0.196062	0.411323	related+to+rat+SNF1,+Celegans+unc-51,+Dun1p+and+other+protein+serine+kinases	NA
DNG_01807	22	31	40	78	2.88594	3.31124	0.425302	0.193391	uncharacterized+protein	NA
DNG_01808	152	167	149	202	5.97974	5.93864	-0.0411051	0.804137	related+to+DNA+primase+large+chain	NA
DNG_01809	39	25	38	64	5.83839	5.87098	0.0325888	0.938732	uncharacterized+protein	NA
DNG_01810	12	11	7	10	5.69989	4.34305	-1.35684	0.0290785	uncharacterized+protein	NA
DNG_01811	135	141	118	214	4.76188	4.80281	0.0409293	0.888546	related+to+Probable+zinc+metalloprotease+Pa_2_3840	NA
DNG_01812	96	158	83	102	7.16122	6.34434	-0.816885	0.00970242	uncharacterized+protein	NA
DNG_01813	209	217	155	235	5.82379	5.55108	-0.272704	0.251561	related+to+transcription+initiation+factor+tfiid+100+kDa+subunit	NA
DNG_01814	393	452	440	507	7.15255	7.30054	0.147987	0.212528	related+to+vacuolar+protein+sorting-associated+protein+VPS5	NA
DNG_01815	166	176	155	96	7.79588	7.03025	-0.765629	0.0713586	related+to+ribosomal+protein+YmL36+precursor,+mitochondrial	NA
DNG_01816	76	110	82	78	6.33673	5.72266	-0.614075	0.0654891	uncharacterized+protein	NA
DNG_01817	156	177	187	260	5.11861	5.39549	0.27688	0.157998	related+to+kinesin-related+protein+KLPA	NA
DNG_01818	67	78	19	43	3.84483	1.94321	-1.90162	0.00300039	uncharacterized+protein	NA
DNG_01819	76	114	57	75	6.19725	5.24961	-0.947644	0.0070848	uncharacterized+protein	NA
DNG_01820	299	314	345	336	6.71003	6.78806	0.0780303	0.477835	probable+DCR2+Dosage-dependent+positive+regulator+of+the+G1/S+phase+transition+by+controlling+the+timing+of+START	NA
DNG_01821	178	198	175	191	7.10899	6.93068	-0.17831	0.207228	uncharacterized+protein	NA
DNG_01822	38	48	141	152	2.85033	4.23074	1.38041	0.00128669	uncharacterized+protein	NA
DNG_01823	0	1	0	0	-1.4623	-2.30589	-0.843594	0.207666	uncharacterized+protein	NA
DNG_01824	0	1	0	0	-0.0435026	-0.887096	-0.843594	0.207666	uncharacterized+protein	NA
DNG_01825	0	2	1	0	0.06022	-0.524714	-0.584934	0.632968	uncharacterized+protein	NA
DNG_01826	0	0	1	1	-1.28423	-0.241026	1.0432	0.0951322	uncharacterized+protein	NA
DNG_01827	25	35	47	84	3.87993	4.33417	0.454237	0.145827	uncharacterized+protein	NA
DNG_01828	1568	1527	1565	1375	8.67226	8.66116	-0.0111078	0.901245	probable+Heat+shock+protein+90+homolog	NA
DNG_01829	143	198	186	228	6.72034	6.86029	0.139951	0.408365	related+to+vacuolar+protein+sorting+protein+Vps66	NA
DNG_01830	769	830	495	421	7.94064	7.15312	-0.787522	0.0019817	probable+dihydroxy-acid+dehydratase	NA
DNG_01831	94	95	76	130	5.06323	4.86546	-0.197763	0.497836	uncharacterized+protein	NA
DNG_01832	11	17	7	15	3.59609	2.29202	-1.30407	0.0176314	uncharacterized+protein	NA
DNG_01833	77	140	291	219	6.17657	7.2172	1.04063	0.0336857	related+to+phosphoesterases	NA
DNG_01834	165	212	341	403	6.08967	6.9795	0.889831	0.00337626	uncharacterized+protein	NA
DNG_01835	165	147	150	186	5.40247	5.3407	-0.0617643	0.752811	probable+COY1+CASP+Of+Yeast	NA
DNG_01836	107	125	129	154	4.27551	4.32353	0.0480192	0.727509	related+to+TGF+beta+receptor+associated+protein+1	NA
DNG_01837	283	292	230	197	7.46683	6.92166	-0.545173	0.0313075	related+to+NNT1+Putative+nicotinamide+N-methyltransferase,+has+a+role+in+rDNA+silencing+and+in+lifespan+determination	NA
DNG_01838	201	183	144	169	5.82999	5.36818	-0.461809	0.0437726	uncharacterized+protein	NA
DNG_01839	1	1	0	1	5.31635	3.91152	-1.40483	0.0935644	uncharacterized+protein	NA
DNG_01840	39	60	47	63	5.4618	5.01836	-0.443439	0.0906576	uncharacterized+protein	NA
DNG_01841	238	240	315	353	5.77998	6.18484	0.404852	0.0297586	related+to+HRD1+-+involved+in+degradation+of+Hmg2p	NA
DNG_01842	120	128	137	252	4.91351	5.33915	0.425638	0.222102	related+to+glycogenin-2+beta	NA
DNG_01843	89	113	183	169	5.08622	5.6422	0.555975	0.0267853	related+to+acyl-CoA+sterol+acyltransferase	NA
DNG_01844	160	216	468	591	5.87917	7.3103	1.43113	0.00182015	probable+UPC2+Regulatory+protein+involved+in+control+of+sterol+uptake	NA
DNG_01845	592	596	432	323	8.45581	7.76447	-0.691336	0.0164625	related+to+phenazine+biosynthesis-like+protein	NA
DNG_01846	198	289	500	565	6.60289	7.70129	1.0984	0.00248626	probable+Protein+ssh-4	NA
DNG_01847	163	186	254	275	6.27129	6.75562	0.484328	0.00940089	uncharacterized+protein	NA
DNG_01848	45	45	88	128	4.1687	5.00551	0.836816	0.0283001	uncharacterized+protein	NA
DNG_01849	55	72	90	108	5.57772	5.84706	0.269335	0.161807	related+to+endonuclease/exonuclease/phosphatase+family+protein	NA
DNG_01850	9	8	47	60	3.12932	4.92632	1.797	0.0065754	uncharacterized+protein	NA
DNG_01851	778	878	549	523	8.39755	7.82572	-0.571825	0.00260796	probable+cytoplasmic+tryptophanyl-tRNA+synthetase	NA
DNG_01852	179	197	248	411	4.3012	4.99037	0.689175	0.0512188	uncharacterized+protein	NA
DNG_01853	135	216	244	570	7.00462	8.0449	1.04027	0.109354	related+to+malate+dehydrogenase	NA
DNG_01854	273	239	172	262	5.71493	5.36418	-0.35075	0.259419	related+to+importin+beta-2+subunit+(transportin)	NA
DNG_01855	250	302	188	197	7.041	6.4075	-0.633495	0.00443039	related+to+putative+trehalase	NA
DNG_01856	189	246	173	181	7.23037	6.78816	-0.442207	0.0244214	probable+NADPH-dependent+beta-ketoacyl+reductase+(rhlG)	NA
DNG_01857	402	389	335	490	8.55038	8.56995	0.0195713	0.933116	related+to+oxidoreductase+related+to+nitroreductase	NA
DNG_01858	223	307	348	214	6.33088	6.25571	-0.0751705	0.817028	related+to+methionine+synthase+reductase	NA
DNG_01859	12	9	19	23	2.41348	2.54807	0.134597	0.775267	related+to+cytochrome+P450+monooxygenase+(lovA)	NA
DNG_01860	1	2	3	6	1.82171	2.22889	0.407182	0.411664	uncharacterized+protein	NA
DNG_01861	147	138	213	245	5.75012	6.28485	0.534732	0.0256772	uncharacterized+protein	NA
DNG_01862	82	118	134	214	5.83368	6.38982	0.556139	0.0963545	uncharacterized+protein	NA
DNG_01863	514	552	410	396	7.61121	7.19556	-0.415646	0.00747937	related+to+phosphatidylserine+decarboxylase	NA
DNG_01864	163	171	173	200	5.55961	5.55303	-0.00657219	0.960213	uncharacterized+protein	NA
DNG_01865	279	340	288	284	6.1655	5.9689	-0.196598	0.131115	related+to+purine+transporter+azgA	NA
DNG_01866	1	2	5	8	1.66124	2.52855	0.867313	0.115541	uncharacterized+protein	NA
DNG_01867	0	5	1	0	-0.3473	-1.5059	-1.1586	0.469192	related+to+G+protein+coupled+receptor+like+protein	NA
DNG_01868	0	3	0	0	1.25311	-0.616926	-1.87004	0.0949089	uncharacterized+protein	NA
DNG_01869	435	458	298	212	8.09306	7.18025	-0.912802	0.0103329	related+to+fibrillarin+(NOP1)	NA
DNG_01870	871	885	528	367	8.54336	7.5778	-0.96556	0.00541026	related+to+3-phosphoserine+aminotransferase	NA
DNG_01871	664	681	582	471	9.33058	8.99839	-0.33219	0.0632614	probable+ribosomal+protein+L17.e.A+(cytosolic)	NA
DNG_01872	19	19	8	26	2.7836	1.55262	-1.23098	0.0709456	uncharacterized+protein	NA
DNG_01873	185	209	331	316	6.93591	7.54856	0.612649	0.00460431	probable+YJU3+Serine+protease,+localizes+to+lipid+particles	NA
DNG_01874	436	435	355	286	6.68144	6.17785	-0.503592	0.0378672	probable+multidrug+resistance+protein+2	NA
DNG_01875	346	355	322	272	9.88927	9.56482	-0.324454	0.0942419	uncharacterized+protein	NA
DNG_01876	425	448	453	437	8.54955	8.56386	0.0143055	0.875389	related+to+clathrin+light+chain	NA
DNG_01877	257	271	271	286	6.9527	6.97352	0.0208133	0.847053	related+to+RTT103+Regulator+of+Ty1+Transposition	NA
DNG_01878	287	303	360	328	7.32996	7.47266	0.142705	0.285108	related+to+the+member+of+the+syntaxin+family+of+t-SNAREs+TLG2	NA
DNG_01879	504	540	498	488	9.00141	8.9264	-0.0750097	0.378085	probable+Calmodulin	NA
DNG_01880	727	676	692	675	7.27144	7.28607	0.01463	0.881646	probable+gamma-adaptin+precursor	NA
DNG_01881	272	266	232	270	5.84683	5.66525	-0.181587	0.243418	uncharacterized+protein	NA
DNG_01882	291	332	316	255	9.20471	8.9731	-0.231608	0.170463	uncharacterized+protein	NA
DNG_01883	12	31	27	20	3.34125	2.70264	-0.638605	0.305067	uncharacterized+protein	NA
DNG_01884	467	499	388	343	8.12886	7.6841	-0.444763	0.0156176	uncharacterized+protein	NA
DNG_01885	322	390	293	209	8.49861	7.86934	-0.62927	0.0402525	related+to+N-acetyltransferase	NA
DNG_01886	187	245	196	237	6.78391	6.67591	-0.107999	0.465919	uncharacterized+protein	NA
DNG_01887	137	145	147	240	6.41758	6.67697	0.259386	0.342825	probable+FZR+protein+(Fizzy-related+protein)	NA
DNG_01888	71	89	112	146	4.96798	5.36377	0.395796	0.0606939	probable+Integral+membrane+protein	NA
DNG_01889	272	254	213	304	5.34052	5.22206	-0.118455	0.613049	related+to+SMC1+protein	NA
DNG_01890	139	167	165	143	6.21437	5.99722	-0.217146	0.253512	related+to+transcription+initiation+factor+IIE+chain+TFA1	NA
DNG_01891	65	82	100	166	4.78609	5.33641	0.550323	0.0683178	related+to+DNA+polymerase+Tdt-N	NA
DNG_01892	211	282	382	367	6.45094	6.98789	0.536957	0.0108454	related+to+carboxypeptidase	NA
DNG_01893	237	218	248	311	4.97257	5.18475	0.212175	0.295382	related+to+sec7-domain+protein	NA
DNG_01894	584	645	541	572	7.49122	7.37713	-0.114096	0.202904	related+to+signal+recognition+particle+72+kDa+protein	NA
DNG_01895	535	576	718	1023	7.88367	8.55952	0.675852	0.0153117	uncharacterized+protein	NA
DNG_01896	206	269	188	197	6.854	6.43239	-0.421615	0.0268572	uncharacterized+protein	NA
DNG_01897	436	455	314	319	8.20573	7.66797	-0.537761	0.00378224	uncharacterized+protein	NA
DNG_01898	219	237	319	379	5.67526	6.21412	0.538857	0.0136747	uncharacterized+protein	NA
DNG_01899	1302	1447	1204	1104	8.088	7.88571	-0.202286	0.0871299	probable+SEC23	NA
DNG_01900	287	344	234	145	7.67364	6.73966	-0.933984	0.0262762	related+to+alpha/beta+hydrolase	NA
DNG_01901	936	964	819	679	9.41543	9.15541	-0.26002	0.0800418	probable+ribosomal+protein+10,+cytosolic	NA
DNG_01902	248	338	609	909	6.80492	8.15641	1.35149	0.00856757	probable+bifunctional+GTP+cyclohydrolase+II/3,+4-dihydroxy-2butanone-4-phosphate+synthase	NA
DNG_01903	297	360	343	392	8.03098	8.13272	0.101732	0.401993	probable+uracil+phosphoribosyltransferase	NA
DNG_01904	187	194	183	228	5.59707	5.57295	-0.0241273	0.873383	uncharacterized+protein	NA
DNG_01905	285	351	312	313	8.37969	8.28159	-0.0981031	0.365373	probable+ras-related+GTP-binding+protein	NA
DNG_01906	339	373	276	264	8.53061	8.05758	-0.473033	0.0102617	probable+Inosine+triphosphate+pyrophosphatase	NA
DNG_01907	28	47	44	47	5.05196	4.65577	-0.396183	0.217637	uncharacterized+protein	NA
DNG_01908	708	753	543	568	8.20081	7.84549	-0.355326	0.00723613	probable+serine-tRNA+ligase,+cytosolic	NA
DNG_01909	362	412	246	203	8.71597	7.82601	-0.889963	0.00354051	probable+FAP7+-+involved+in+the+oxidative+stress+response	NA
DNG_01910	404	361	351	416	5.53379	5.49886	-0.0349312	0.842615	probable+myosin+MYO2	NA
DNG_01911	1265	1327	741	353	9.01896	7.61493	-1.40403	0.0068204	probable+SER33+-+3-phosphoglycerate+dehydrogenase	NA
DNG_01912	922	976	771	756	8.74009	8.50463	-0.235453	0.0218327	probable+nucleosome+assembly+protein+I	NA
DNG_01913	438	474	387	562	6.08528	6.11528	0.0300059	0.872232	related+to+cation+translocating+ATPases	NA
DNG_01914	78	92	77	112	5.91974	5.72662	-0.193116	0.338986	related+to+non-canonical+ubiquitin+conjugating+enzyme+1	NA
DNG_01915	172	186	180	147	8.87989	8.54627	-0.333612	0.157365	uncharacterized+protein	NA
DNG_01916	170	180	174	145	6.54986	6.20595	-0.343905	0.150315	related+to+N-methyltransferase	NA
DNG_01917	151	156	160	230	4.38783	4.5588	0.170971	0.436596	related+to+na+/k+/2cl-+cotransporter	NA
DNG_01918	348	362	290	306	6.89563	6.5751	-0.32053	0.0253308	probable+puff-specific+nuclear+protein+Bx42	NA
DNG_01919	305	354	339	337	8.25692	8.22051	-0.0364098	0.699742	related+to+ERP2+-+p24+protein+involved+in+membrane+trafficking	NA
DNG_01920	273	372	354	349	6.75341	6.81434	0.0609364	0.632335	related+to+alkaline+phosphatase+family+protein	NA
DNG_01921	89	114	138	118	5.63875	5.67347	0.034724	0.87051	related+to+Trimethyllysine+dioxygenase	NA
DNG_01922	385	386	423	470	7.01327	7.20853	0.195259	0.153566	related+to+phosphoprotein+phosphatase+3-alpha+catalytic+chain	NA
DNG_01923	88	76	78	116	3.22616	3.13683	-0.0893372	0.752516	uncharacterized+protein	NA
DNG_01924	216	261	139	126	7.4513	6.41458	-1.03672	0.00335068	uncharacterized+protein	NA
DNG_01925	296	324	331	381	6.10533	6.23955	0.134222	0.263809	related+to+dynamin-like+protein	NA
DNG_01926	162	204	228	224	6.51541	6.69184	0.176431	0.224185	related+to+Anopheles+mitochondrial+NADH+dehydrogenase+subunit+2	NA
DNG_01927	135	149	193	208	6.4126	6.73863	0.326028	0.0491469	uncharacterized+protein	NA
DNG_01928	78	93	131	147	4.84719	5.27546	0.428271	0.0374307	related+to+samB	NA
DNG_01929	374	398	248	186	7.42181	6.4745	-0.947312	0.00777956	related+to+rRNA+processing+protein+EBP2	NA
DNG_01930	1	2	3	2	2.78068	2.36354	-0.417137	0.491911	uncharacterized+protein	NA
DNG_01931	88	103	88	145	5.6926	5.68123	-0.0113749	0.95949	uncharacterized+protein	NA
DNG_01932	322	404	265	278	7.32783	6.8492	-0.478629	0.00857642	related+to+glucosamine+6-phosphate+synthetases,+contain+amidotransferase+and+phosphosugar+isomerase+domains	NA
DNG_01933	80	95	93	122	6.0735	6.06534	-0.00816077	0.960221	related+to+CTNS+protein	NA
DNG_01934	84	104	103	152	4.83515	5.04359	0.208439	0.27159	probable+mitochondrial+carrier+protein+ARALAR1	NA
DNG_01935	28	30	22	49	3.41202	2.83767	-0.574351	0.167809	related+to+G2/mitotic-specific+cyclin+3	NA
DNG_01936	39	53	27	63	4.03209	3.27292	-0.759167	0.0577447	related+to+C6+finger+domain+protein	NA
DNG_01937	349	441	191	172	7.36339	6.13036	-1.23303	0.00172527	related+to+monocarboxylate+transporter+4	NA
DNG_01938	192	223	210	197	7.11935	6.9555	-0.163854	0.247799	uncharacterized+protein	NA
DNG_01939	118	166	204	146	6.09774	6.16343	0.0656878	0.825483	related+to+integral+membrane+protein+pth11	NA
DNG_01940	70	70	108	203	5.08552	5.9188	0.833282	0.0804142	related+to+salicylate+hydroxylase	NA
DNG_01941	315	326	188	168	6.8188	5.83143	-0.987374	0.00381536	uncharacterized+protein	NA
DNG_01942	192	280	226	224	7.12347	6.95736	-0.166116	0.346924	related+to+urease+accessory+protein+UreD	NA
DNG_01943	139	170	131	180	4.75488	4.56889	-0.185984	0.287731	related+to+nuclear+protein+SA-1	NA
DNG_01944	74	53	49	77	4.252	3.761	-0.491001	0.213505	uncharacterized+protein	NA
DNG_01945	414	401	325	425	7.14533	6.98973	-0.155601	0.421241	probable+importin+alpha+SRP1	NA
DNG_01946	138	205	179	155	7.25023	7.02254	-0.22769	0.367317	related+to+calmodulin	NA
DNG_01947	378	463	358	359	8.23377	7.96025	-0.27352	0.0384222	probable+glyoxylase	NA
DNG_01948	266	292	324	303	7.42382	7.50479	0.0809763	0.486271	related+to+LAS1+protein	NA
DNG_01949	0	1	1	0	2.85558	2.83284	-0.0227445	0.98028	uncharacterized+protein	NA
DNG_01950	140	137	171	185	6.13889	6.31188	0.172982	0.266635	uncharacterized+protein	NA
DNG_01951	76	110	65	98	5.87388	5.32054	-0.55334	0.0563036	uncharacterized+protein	NA
DNG_01952	263	314	354	377	6.67239	6.94789	0.275509	0.040991	related+to+kinesin-like+protein+kif1c	NA
DNG_01953	32	56	48	47	6.0338	5.50943	-0.524377	0.167537	uncharacterized+protein	NA
DNG_01954	257	295	338	358	7.57304	7.84571	0.27267	0.0415824	related+to+HNT3+Member+of+the+third+branch+of+the+histidine+triad+(HIT)+superfamily+of+nucleotide-binding+proteins	NA
DNG_01955	98	128	105	221	5.2891	5.5381	0.248995	0.487486	related+to+UTR1+(associated+with+ferric+reductase+activity)	NA
DNG_01956	215	235	263	306	7.39319	7.64276	0.249562	0.0876868	related+to+translation+initiation+factor+4e	NA
DNG_01957	305	309	213	251	5.43937	4.94467	-0.494706	0.0172418	related+to+helicases	NA
DNG_01958	52	44	57	72	3.89359	3.79819	-0.095405	0.722846	uncharacterized+protein	NA
DNG_01959	128	205	261	143	7.45129	7.4733	0.0220095	0.960982	uncharacterized+protein	NA
DNG_01960	315	326	415	330	6.85399	6.98978	0.135786	0.454107	related+to+membrane+protein	NA
DNG_01961	117	94	89	178	4.26531	4.34506	0.079748	0.853356	probable+DNA-directed+DNA+polymerase+III	NA
DNG_01962	50	104	208	190	4.60958	5.76235	1.15277	0.0143519	related+to+acid+phosphatase	NA
DNG_01963	0	0	0	0	2.3732	2.3732	-6.66134e-16	1	uncharacterized+protein	NA
DNG_01964	356	401	227	313	6.69418	6.15038	-0.543807	0.0156594	related+to+HFB30	NA
DNG_01965	89	100	70	142	6.86716	6.68011	-0.18705	0.557868	related+to+GNAT+family+N-acetyltransferase	NA
DNG_01966	140	160	160	143	6.37055	6.16113	-0.209423	0.254683	related+to+CAX4+protein	NA
DNG_01967	7	11	14	47	1.92304	2.57385	0.650807	0.230791	uncharacterized+protein	NA
DNG_01968	85	97	88	91	6.30354	5.93735	-0.366194	0.11865	related+to+C-8,7+sterol+isomerase/emopamil-binding+protein	NA
DNG_01969	310	338	286	294	9.81289	9.57418	-0.238714	0.0566439	probable+glucose+repressible+protein+Grg1	NA
DNG_01970	737	750	703	507	8.28159	8.00479	-0.276799	0.166815	probable+translation+elongation+factor+EF-Tu+precursor,+mitochondrial	NA
DNG_01971	284	302	250	211	9.99434	9.53433	-0.460014	0.0450256	40S+ribosomal+protein+S29	NA
DNG_01972	197	229	215	191	7.15867	6.952	-0.206667	0.197401	uncharacterized+protein	NA
DNG_01973	251	261	249	350	5.68364	5.82579	0.142149	0.470033	related+to+Protein+required+for+hyphal+anastomosis+(HAM-2)	NA
DNG_01974	147	152	456	290	6.23098	7.37904	1.14807	0.0202225	uncharacterized+protein	NA
DNG_01975	1	1	4	6	-0.93297	0.362498	1.29547	0.0537893	related+to+beta-1,3+exoglucanase+precursor	NA
DNG_01976	101	102	127	149	4.58974	4.78533	0.195595	0.263916	related+to+TUL1+RING-domain+E3+ubiquitin+ligase	NA
DNG_01977	111	133	134	112	8.35073	8.03936	-0.311377	0.170144	uncharacterized+protein	NA
DNG_01978	438	447	494	433	7.83321	7.88561	0.0524042	0.686515	probable+protein+disulfide-isomerase+precursor	NA
DNG_01979	1192	1252	1250	693	8.97734	8.63307	-0.34427	0.244674	probable+NADP-specific+glutamate+dehydrogenase	NA
DNG_01980	0	0	1	3	-1.83412	0.0454716	1.87959	0.0220261	related+to+polyhydroxybutyrate+depolymerase	NA
DNG_01981	9	9	14	48	0.790395	1.47277	0.682377	0.318884	related+to+cholesterol+oxidase+precursor	NA
DNG_01982	31	42	35	34	4.61388	3.79833	-0.81555	0.0403501	related+to+sucrase/ferredoxin-like+family+protein+Fmi1	NA
DNG_01983	208	244	228	306	5.87834	6.01879	0.140451	0.368106	related+to+AVT3+-+vacuolar+transporter,+involved+in+amino+acid+efflux+from+the+vacuole	NA
DNG_01984	336	372	317	242	7.96549	7.52013	-0.445354	0.0512555	related+to+RNase+III+domain+protein	NA
DNG_01985	80	99	85	120	5.05125	4.93204	-0.119209	0.499162	related+to+RTT109+-+regulator+of+Ty1+transposition	NA
DNG_01986	184	234	181	328	6.73338	6.87261	0.13923	0.637564	related+to+D-mandelate+dehydrogenase	NA
DNG_01987	17	27	23	62	5.34484	5.36904	0.0242006	0.951642	uncharacterized+protein	NA
DNG_01988	50	56	113	152	4.88425	5.82912	0.944864	0.009315	uncharacterized+protein	NA
DNG_01989	14	21	31	83	4.19097	5.14935	0.958374	0.0557687	uncharacterized+protein	NA
DNG_01990	200	383	612	1130	5.65655	7.21341	1.55686	0.0330691	probable+ENA5+-+Plasma+membrane+P-type+ATPase+involved+in+Na++and+Li++efflux	NA
DNG_01991	197	250	259	245	7.52843	7.5966	0.0681626	0.625876	related+to+Glc8+protein	NA
DNG_01992	57	65	59	51	7.57104	6.8509	-0.720134	0.0845383	related+to+Long+chronological+lifespan+protein+2	NA
DNG_01993	416	447	421	290	8.14339	7.79049	-0.352901	0.145767	related+to+60s+ribosomal+protein+L2+(mitochondrial)	NA
DNG_01994	86	93	87	124	4.58553	4.52091	-0.0646208	0.74851	uncharacterized+protein	NA
DNG_01995	2	3	4	10	0.596568	0.870513	0.273945	0.557868	related+to+allantoate+permease	NA
DNG_01996	5	10	7	12	2.51582	1.92438	-0.591436	0.17957	related+to+5-carboxyvanillate+decarboxylase	NA
DNG_01997	103	114	78	157	4.00851	3.79524	-0.21327	0.498953	related+to+qde-1+RNA-dependent+RNA+polymerase+(RdRP)	NA
DNG_01998	3	12	11	9	0.455979	0.166465	-0.289514	0.674872	uncharacterized+protein	NA
DNG_01999	87	102	123	128	5.96928	6.09583	0.126548	0.449518	related+to+transcription+initiation+factor+IID+beta+chain	NA
DNG_02000	159	143	86	58	6.5808	5.0767	-1.5041	0.0241901	related+to+GTP+cyclohydrolase+1	NA
DNG_02001	7	8	12	64	2.2666	3.32082	1.05422	0.245788	related+to+DFG5+protein	NA
DNG_02002	153	142	105	167	4.64983	4.31423	-0.335603	0.252188	related+to+phosphatidylinositol+phosphate+phosphatase	NA
DNG_02003	243	262	288	185	8.75115	8.48877	-0.262384	0.353256	uncharacterized+protein	NA
DNG_02004	187	211	209	205	6.24808	6.16807	-0.080004	0.52631	uncharacterized+protein	NA
DNG_02005	251	286	228	285	6.28438	6.13461	-0.149773	0.256483	related+to+B56-delta+regulatory+subunit+of+protein+phosphatase+2A	NA
DNG_02006	178	186	219	213	5.76786	5.87434	0.106471	0.469735	uncharacterized+protein	NA
DNG_02007	7	12	7	4	1.32853	-0.330329	-1.65886	0.0248654	uncharacterized+protein	NA
[truncated: 8,470 more rows]
