# Supplementary material for: Genome analysis of Cephalotrichum gorgonifer and identification of the biosynthetic pathway for rasfonin, an inhibitor of KRAS dependent cancer
Source: Fungal Biol Biotechnol. 2023 Jun 24;10:13. doi: 10.1186/s40694-023-00158-x (PMC10290801; doi:10.1186/s40694-023-00158-x)
Supplement: Supplementary file 3 — Additional file 3. Genbank file with the rasfonin BGC and surrounding genetic locus, information on CgPKS4 disruptions of KO strains. [file 40694_2023_158_MOESM3_ESM.gbk]

LOCUS       Exported              149401 bp ds-DNA     linear   UNA 25-OCT-2022
DEFINITION  .
ACCESSION   .
VERSION     .
KEYWORDS    .
SOURCE      natural DNA sequence
  ORGANISM  unspecified
REFERENCE   1  (bases 1 to 149401)
  AUTHORS   Andreas Schuller
  TITLE     Direct Submission
  JOURNAL   Exported Oct 25, 2022 from SnapGene 4.1.9
            http://www.snapgene.com
FEATURES             Location/Qualifiers
     source          1..149401
                     /organism="unspecified"
                     /mol_type="genomic DNA"
                     /note="color: #ffffff"
     misc_feature    complement(328..1950)
                     /label=DNG_02757
                     /note="color: #a6acb3; direction: LEFT"
     misc_feature    2382..3067
                     /label=DNG_02758
                     /note="color: #a6acb3; direction: RIGHT"
     misc_feature    3517..4723
                     /label=DNG_02759
                     /note="color: #a6acb3; direction: RIGHT"
     misc_feature    complement(5542..8052)
                     /label=DNG_02760
                     /note="color: #a6acb3; direction: LEFT"
     regulatory      5609..5618
                     /regulatory_class="other"
                     /note="vertebrate consensus sequence for strong initiation 
                     of translation (Kozak, 1987)"
                     /note="color: #a6acb3"
     misc_feature    10582..12126
                     /label=DNG_02761
                     /note="color: #a6acb3; direction: RIGHT"
     CDS             complement(12931..13257)
                     /codon_start=1
                     /label=DNG_02762
                     /note="color: #a6acb3"
                     /translation="MRLSSVLFFASLALGTALNQDSADLSAREASPELVPRACSANGCK
                     CVKGLAQGVYCGNCVVGAGTYAISAKRVANHAYECNSSGGCCDYGKASDCGTKNARCKN
                     GSPV"
     CDS             complement(13836..14927)
                     /codon_start=1
                     /label=DNG_02763
                     /note="color: #a6acb3"
                     /translation="MAVPRSLTGLLESLTLSLSSSLEVGPKISAIEQPRNGVSLLDTKN
                     EILLSYLQNLVFLILLKLRNAKTAPESESNGSIDDVVNKLTELRLYLEKGVRPLEEKLR
                     FSLENMLRAADDAERKHASKPLATTNDSGEESGEEEDSEEEDSDEDEEDKPRRPQLSGY
                     TKLVETKPAATGENPGVWRASKTRRVVMPEAAPAQRRERTAHKSATMEEYLATELAAGP
                     LAEPSIGTTILDGGRRMTTAKERERNEERREYEEKNFLRLPKESKAERRKQNKASGRSA
                     RMEFGGEEWRDLSTGVDRINRLTRQKNAPTGTRALLEKSRKRMHDSTDGPKQSGSQDIG
                     QRFEKRLKVLESGRRVSSTGKRR"
     regulatory      14297..14306
                     /regulatory_class="other"
                     /note="vertebrate consensus sequence for strong initiation 
                     of translation (Kozak, 1987)"
                     /note="color: #a6acb3"
     misc_feature    15458..17484
                     /label=DNG_02764
                     /note="color: #a6acb3; direction: RIGHT"
     CDS             17856..17867
                     /codon_start=1
                     /product="Factor Xa recognition and cleavage site"
                     /label=Factor Xa site
                     /note="color: #cc99b2
                     Cleavage site after base 17867"
                     /translation="IEGR"
     misc_feature    complement(18107..19119)
                     /label=DNG_02765
                     /note="color: #a6acb3; direction: LEFT"
     misc_feature    19455..23508
                     /label=DNG_02766
                     /note="color: #a6acb3; direction: RIGHT"
     CDS             23067..23078
                     /codon_start=1
                     /product="Factor Xa recognition and cleavage site"
                     /label=Factor Xa site
                     /note="color: #cc99b2
                     Cleavage site after base 23078"
                     /translation="IEGR"
     CDS             complement(24116..24568)
                     /codon_start=1
                     /label=DNG_02767
                     /note="color: #a6acb3"
                     /translation="MSSSQRPFFFSTFFSAIRQQPAHQQPNKTASSTTPTTSTSPNNAS
                     SGTATSTSAATAPPSSASTPRTIPPQQPQQSRSPSTVLSPRSGMPIPGARRRGSDSSSE
                     GFREVLGADKWYIGGRTATGEERYFKLGVVKRVRSNDGFSIDKLSL"
     misc_feature    27087..28176
                     /label=DNG_02768
                     /note="color: #a6acb3; direction: RIGHT"
     misc_feature    29080..30327
                     /label=DNG_02769
                     /note="color: #a6acb3; direction: RIGHT"
     misc_feature    33536..36687
                     /label=DNG_02770
                     /note="color: #a6acb3; direction: RIGHT"
     CDS             complement(34239..34250)
                     /codon_start=1
                     /product="Factor Xa recognition and cleavage site"
                     /label=Factor Xa site
                     /note="color: #cc99b2
                     Cleavage site after base 34238"
                     /translation="IEGR"
     CDS             38618..39121
                     /codon_start=1
                     /label=DNG_2771
                     /note="color: #a6acb3"
                     /translation="MSSPPSFEAIRHWSTFGQRGEPPKSRVTPPEGRELKPFSKPLTVP
                     WEGHIPAADLPLVLNGFAAREMEDKWNVYTDGPDAQGNIVVGMYRSWTGHKNVEVKIAV
                     ALTDDGELAGEDARVTDITWEGDTAILGVPTEEFAKEMAEGVFSWVLNVNLKVSSQEEG
                     VNGD"
     misc_feature    complement(39930..40433)
                     /label=DNG_2772
                     /note="color: #a6acb3; direction: LEFT"
     CDS             complement(join(44703..44794,44860..44991,45067..45657,
                     45733..46279))
                     /codon_start=1
                     /label=DNG_02773 - Transporter
                     /note="This feature has 4 segments:
                        1: 44703 .. 44794 / #ffff00
                        2: 44860 .. 44991 / #ffff00
                        3: 45067 .. 45657 / #ffff00
                        4: 45733 .. 46279 / #ffff00"
                     /translation="MVKPSSSEGAAAPDPEAMTPISVGREDDSDGKRSQLPKWRRYVIL
                     FIVSWNCFVVITTSTSVLIATPEISAELSTTPAIINVTNSGVLLAMGLSPMIWAPLSDM
                     FSRRIAYSLTIAFLFITSIGTAVSHNFATFTAMRLLTGLTGAYFMVSGQTIIADIFKPL
                     VRGRAVGCMMVGSVAGGALGPCIGGIIITFSSWRSVYWLQTAQSGLGLILTLCFIPDIR
                     STVAQRRFSPLRVFTLFMRPQVILADLTCGFLALTQYGLLSSVRHIINPRFHLTTPLIG
                     GLFYLSPAAGFVVGSLVGGRFSDRTAKQYLAKRGGVRLPKDRLNSGLVQFFIVLPVSIL
                     LYGWCLDKQFGGLALPIVMAFWVGMGLMGAFNGLNTYTAEVLPDLRAEVVCSKYIIQYV
                     FGAAATACIIPMIDKVGVGYAFTIFGIMKIFGGLMVLLLARFARDKGLWASWLA"
     RBS             46976..46984
                     /label=Shine-Dalgarno sequence
                     /note="full consensus sequence for ribosome-binding sites 
                     upstream of start codons in E. coli; complementary to a 
                     region in the 3' end of the 16S rRNA (Chen et al., 1994)"
                     /note="color: #a6acb3"
     CDS             complement(join(47343..48191,48269..55026,55095..55152,
                     55228..55314,55385..55567))
                     /codon_start=1
                     /label=DNG_02774-PKS
                     /note="This feature has 5 segments:
                        1: 47343 .. 48191 / #ff6600
                        2: 48269 .. 55026 / #ff6600
                        3: 55095 .. 55152 / #ff6600
                        4: 55228 .. 55314 / #ff6600
                        5: 55385 .. 55567 / #ff6600"
                     /translation="MGKTITPIAVIGMGCRLSGDAVEPEKLFSMCAERRDGWSTLPKDR
                     LNADGWYHPHQGRHGATNAPGGYFVKEDLGAFDAHFFNITAAEAAALDPQQRLLLEICY
                     EAMENAGIRPDRLVGSNTSVFVGSLSSDYKAISAEDSGLTMPMYYPTGIGGSLLANRLS
                     YFYDFRGPSVMLDTACSSSLGGVYLACQSLINGDSDQAIVGGANVILDPRCWSSMSAMR
                     FLSPDGRCFSFDHRANGYARGEGAACVMLKPLDAAIRDGNTIRAVIRHIGTNQDGKTMG
                     ITLPSKLAQESLIRRLYAEAELDTSETSYIETHGTGTQAGDPLEAGAIASVFSESRTHD
                     NPLIIGSVKTNIGHTEGLSGLAAFIKTVLMLEHRTIVPNCNFEKPNANIPLRDWKLKVP
                     TSAEPWSVSGPRRASLNNFGFGGSNFHAILEDAEGYMASRGLAGKYRRVYGASSVNELK
                     GTNGFNAANGLNGTNGVNGTNGVNGANGTNGLNGSNGNHGTNATNGIDATNGANGTHDA
                     NGTSDIHDTNGINGANGTNEANGTNGISGSCKIPKLFVLSAFHETMGEQQVARLKSYLE
                     GRISEDAGGNFMEDLSYTLTERRTHHTWRKSILASTLEELHDALRPESAKFSKSKKTVR
                     LGFVFTGQGAQWYAMGRELISQYPVFLKSLQRSQKFLHAMGASWSLIDELTKDEASSQL
                     GLASLAQPVCTAIQVALVDLLETCGVRPSAVVGHSSGEIAGAYCCGAITHEGAMLVSYH
                     RGILAASIKSEHPELKGAMIAASLTPQEAEERFALVTHGKLTVACVNSPQSVTIAGDSQ
                     AVDELQVALQKDGVFNRKLRVEVAYHSHHMQVVAEAYLAALSSLEVNTTTADKCNFYSS
                     VRGKKLDGSELGSQYWVDNMVSTVQFASALKALCLDSRGKRQPRSSSAGLNVDTLVEIG
                     PHAALSGPIKEIIKLDPTLSGSGIAYTSALYRGKDAVVTTMQLACSLFEAGYEVSFAAI
                     NRPNSTITPDLLVDLPPFAWDHSKRYWAESRTSKQLRLKSEPRADLLGTPSVDSTELEP
                     RWRNMIRHDEIPWVRDHVVQSNIVYPGAGYICMAIEAANRRAAANGASVLGFKLRNIVI
                     SQALIIPEGSADIEIQISLRPLNDSVKALSKIWDEWCVQSLSSNGMWVENCRGLISTVK
                     SATKEDESLLTNDGEEQAFYAAELTSLRESCQYDVDTQIIYKSLADLGLEYGPTFANMK
                     SARASAGECVSTVTIADTAATQPSGFQYPHILHPTTLDALFHTVFPCDADQDGKVPHAI
                     ILTGINELFVSSSLSTEPGHEFNACTRTSRVDNVTREGTALVFDGQNESLGPVVVIKGI
                     QYIPHDRDALDEGEQDSTLHAMHEVVWNPDVNFPIAAPEMIYPSLTVPSEEVDRSLDLQ
                     RAAYYYSENALELVSLDEIVEDHHKALWNWMIRTTSMVKNDEFDYPTSQWVAATKAERD
                     EFLLASSRVSDEARLLAAIGTNLVDILRGSVPPLSVMMEDGLLGKFYVNNITGNGPLEV
                     CPPYIEYLGHKNPHLRILEIGAGTGGMTSHVLNVLGGAGGTTPRFTEYVYTDISSGFFE
                     AAREKFKDWSHLIQYRKLDIEVEPSQQGYEVGQFDVVIAHNVLHATTEIKRTLKHVRSL
                     LKPGGRLLLSEITGEKLSIGLVWGTLPGWWAGLPEGRVNGPLLSEEQWAASLKDTGFTG
                     VDLALWRSIPHDSLRQGTFMVAQADEPELQVPPQVTLVAEDGLDRVQLGVMKTELESLG
                     SVVHSTTLAGVKNASGQFFVVLSELAGSILKDPNEEQFTALKRLLCDCDGVLWISEGAS
                     MSPSNPNTSLFVGLANSLRTEVGGSAHIGLDLHERSDRSSEETTAVIMRVLKEAFRARQ
                     SGKSVEVSYVERDGVIYTPRVVDEYKFRKDFAVETQPPAPTEQPYHQEGRPLVPRLRVP
                     GLLDTVYFDDDPNVQETLADDFVRIEVKASGLNFHDIMTSMGQIKSSHMGFEAAGVVVA
                     TGKDVHDLQVGDRVVALGHDLLTNVAHVPRTHAHKFPDALSFEAAASLPVVYTTAYYSL
                     FNLAHVQPGDKVLVHAAAGGLGHAAIDVCLYAGAEVFATVSTNEKKELLMNRFGIPADH
                     IFSSRRSGFGEGIRRVSGGTGVDIVLNSLSGDFIRESLSCMAPLGRFIELGRHDFLVNS
                     RLEMAPLRNNITFVVADLLMIVDERPAMIMPALQEVLKLVGSGDLKVSLPHSTFSMSEM
                     ESALRTMQTGRHTGKLVAVPRPDDVVKVMPGRGNHAFLRPDASYVLVGGSGGLGQAQAL
                     WMASVGAKHLILASRSGGRSPEAKSLIEELQLQGVNAVALSCDVSKADEVKALVAYAQA
                     HMPPIRGLVHGGMVLRDTLFGRMTLQQWNEVLAPKVQGTWNLHHLLPQEGMDFFIMLSS
                     IVGVRGNASQGAYSAGGTFQDAFAHYRRLLGLPAVSIDLGKIDEIGYVAEQSEETAKRL
                     DESGVSAMSKKQFLAALKVAMIAGSSVSAQIITGLRTYSPDRALPEYDVDTFAMFRRTG
                     EATKQSAGDEGAAVARPRDALRQAASVEEATAAFCAAFVDKMSSLLMVAVENIDFSKSI
                     NEYGMDSLVAVEMRNWLFKEMDITVPILELLANQSLTHLTRKLIEKSKLTAALFANGNS
                     AST"
     misc_feature    53268..55567
                     /label=Deletion Cg-At-02774-1 and Cg-HDR-02774-1
                     /label=deletion region At mutation (pAt_DNG02774)
                     /label=deletion region of A. tumefaciens trafo 
                     (pAt-DNG02774)
                     /note="color: #a6acb3"
     misc_feature    54660..55299
                     /label=Deletion Cg-Cas9-02774-1
                     /note="color: #a6acb3"
     misc_feature    55283..55302
                     /label=sgRNA5
                     /note="color: #00ffff; direction: RIGHT"
     CDS             join(56858..57068,57146..57214,57341..57770,57841..58399,
                     58601..58723)
                     /codon_start=1
                     /label=DNG_02775 - P450
                     /note="This feature has 5 segments:
                        1: 56858 .. 57068 / #ff00ff
                        2: 57146 .. 57214 / #ff00ff
                        3: 57341 .. 57770 / #ff00ff
                        4: 57841 .. 58399 / #ff00ff
                        5: 58601 .. 58723 / #ff00ff"
                     /translation="MLPFTNLCSEHASSIVLAATLLYLAYSVRSWYRLRQFDGPWLARH
                     SYLWLLRAVSNDKLHLTFPELHKKYGSIVRIGPNDLVTNDADLLRHMSVYSVISDINTK
                     SHDRFKSYMALGYSGKDVPSLEADISAVIETFMKVIKRDHLSTDSDTKITDFSRLCTYF
                     TIDSISKLGFGEPMGYLEHNADRYGYIEAVHKALPIISIVSVLPLATTILNIPFIKNTF
                     APSRKDTTGIGRLLTLADRTAERALADDPNKRHDMVSSWLRRGYPRDARRLSADIVLQL
                     VAGGDSTATVIKTTALYLISNYRVLQKLRRELDEAEEAGRISTPVVTNKESLQLPYLQA
                     VVKEGLRIFVPGHGLLIKQVPPGGDTIGGKWVPGGTRIAHSQWSQQRDPIYGSDPDRFY
                     PERWLEADSPRRALMEKQLDTAFGLFRRYDFELSDPVKPMVVLPHSVFIAKDMHVRITE
                     REKQN"
     CDS             complement(59059..60336)
                     /codon_start=1
                     /label=DNG_02776 - Transferase
                     /note="color: #008080"
                     /translation="MDALIPASPLLIGAAQMVVVASTLAYTHKSSPLRLATLALIGVFG
                     YYHYWSCPALSTSGLWNGTCAATNIIYCLHHIDLVILKRADHADLVDSSKPATAQGSAF
                     LRALYLCFSTRSIRSKWQIGNVPAFPSYFRDTADPGRLSFLFRTAIIFAWQYLVLDFVD
                     TAMAAQSPQEQQAAYGEGQEYILFDATREQLVTRLTTSVASSFFIGRIIMDFIYRAMAL
                     VAVGTGISQPLDWPPFFGRMRDAYTIRYFWGKFWHQWLRGPLSATSLFTSRSILGLPRR
                     SLLEWYSNIFMTFTLSAAVHVANDVIAGKGIVTGTIIQFQGFAVAMLIEDAAQAVFRRL
                     FGTAKSADSREKLRAPAWRLAVGYLWVQAVLFVVVPWYIYPSGRMPAGSMWTVPYSFVE
                     VLGMQKAGAIIGGLLIFILAFLKPEI"
     CDS             complement(join(61798..62084,62156..62311,62370..62594,
                     62690..63047,63144..63536,63611..63838))
                     /codon_start=1
                     /label=DNG_02777 - Transporter
                     /note="This feature has 6 segments:
                        1: 61798 .. 62084 / #ffff00
                        2: 62156 .. 62311 / #ffff00
                        3: 62370 .. 62594 / #ffff00
                        4: 62690 .. 63047 / #ffff00
                        5: 63144 .. 63536 / #ffff00
                        6: 63611 .. 63838 / #ffff00"
                     /translation="MSDEKGDAAAAHALRAPSPVSPTTSPEDASAAPDGNPSTSWQRHD
                     NGPKWWSLVLSVLCCTLLYSLDNSILADVAPVIVRDFGHAELLPWCSLAYTLTGTAMIL
                     PFGQFFRTFNVKWTFIMSVFLFEVGSAICGAAPSMNAFIIGRAIAGLGGTGLFLGGITI
                     FSITTEERERPFYMALNGLPWAFGMILGPLIGGGFAQSSATWRWGFYINLPVAAPFVPV
                     MVFFIPNFDRNRHLTFLEKSKTVDWLGIILSCGAFASGTMALSFGGVLFPWDDRRIIAM
                     FVLSFVLFTAFFVTQSRSLWTTTENRIFPMEFWGNRTLVLLGALVSLGGGEMFTAIFYL
                     PPLFQFVDRDSPIQAAIRLLPLVCLGVGFIMVNGALMPRTKYYKPWFVIGTGVSIAASA
                     LLYTIDENTSKAAIHGYTILLGSGIGSYYQACISIAQITAGKEKVFTAITFIAALQSVG
                     VVLALGLSGAIFVNIATRDLVRAIPSASPEQISSALTGGGSEFFDSLSAEVQRSATKAV
                     VTASKGTFAFILASAAMSFIISWFLRWEKAF"
     CDS             join(64583..64633,64693..64711,64814..65427)
                     /codon_start=1
                     /label=DNG_02778 - oxidoreductase
                     /note="This feature has 3 segments:
                        1: 64583 .. 64633 / #0000ff
                        2: 64693 .. 64711 / #0000ff
                        3: 64814 .. 65427 / #0000ff"
                     /translation="MTKIKLLCLHGAGCNGNILRNQLAPLARAFGGGGGVDFHCVSAPN
                     EVDEAPGVAAYYSGPYLSWLEFPKTDTDQAIPTANLDAAMEYIDEIVEEDGPFNGILGF
                     SQGATMAFCYLHHRLRMRPFDPPFIPFACAIFISASGTAKDQSTLVEYIGSTGRNITIP
                     TLHVYGKQDVDSEAAMTMYEHCKAGDSEFVLHPHGHAIPTDAESVQRIVQAIKAVERKS
                     ATRIF"
     CDS             complement(join(65504..66626,66684..66856,66912..67121))
                     /codon_start=1
                     /label=DNG_02779 - P450 (monooxygenase)
                     /note="This feature has 3 segments:
                        1: 65504 .. 66626 / #ff00ff
                        2: 66684 .. 66856 / #ff00ff
                        3: 66912 .. 67121 / #ff00ff"
                     /translation="MALYTSQYLLTHISQVGTLSVAVGSVAVLILLSYVRTFVSCQLKG
                     LQGPAWTKFSGLDMTISVIQGRRVHRLLDLHRQYGPIVRVGPNEVSISDWKYYRPLYNN
                     PAALKEVDFYSPFILGKGSLFQMTNPDQHTARRKLSNPTYSLRSITALNPLIRGLADQL
                     VMDLLHESENSPTGTANAFDHSALYSFKVICKLAFSKDFAADEAEDLQTLLDAMNGSIF
                     AFLVDKIFPWLRSSGLANKIPGPVGEGCRKHDHWAEKTREMVDGLLKSSGEDAKFFLTP
                     VAHGVDEFFGRKLSEIELVAEAMGVMVGGSGTLSTTLTYLLYELSRPENAHVQKRLREE
                     VLEIPDTENISALRNNAYVKAVITETLRLYPSIVSTLPRVLPEPLTLGEHVIPPGTVVG
                     MQHFVHQRDPQIFPEPDRWTPERWFDRTEEMNGAFTAFSVGKRACIGLNLAWEELYLAI
                     NAFVRAGVEIRLGKEMKASDMEIEDRFAAIPRGQKLMLEVVRL"
     CDS             complement(67476..67997)
                     /codon_start=1
                     /label=DNG_02780 (unknown)
                     /note="color: #0000ff"
                     /translation="MSYSVLMYIYRKEGTSPEQFKQYYETKHVPVIQRLSGDLFPTLHS
                     RHYIGYVPQSQSGSTPTPPLAADTPTGTGGDERVRTAEKLLAGSASAGDHVPMVVQGQP
                     ADFGWDVCTILTYTNETHFREFMAVLMDEKNAKTLADDEEIFMDRSKFKAVILGENLTT
                     VNHSWTEKKT"
     CDS             69024..69035
                     /codon_start=1
                     /product="Factor Xa recognition and cleavage site"
                     /label=Factor Xa site
                     /note="color: #cc99b2
                     Cleavage site after base 69035"
                     /translation="IEGR"
     CDS             complement(join(69541..69738,69807..70027,70134..71042,
                     71094..71214))
                     /codon_start=1
                     /label=DNG_02781 - cytocrhome P450 (n-Alkane inducible ?)
                     /note="This feature has 4 segments:
                        1: 69541 .. 69738 / #ff00ff
                        2: 69807 .. 70027 / #ff00ff
                        3: 70134 .. 71042 / #ff00ff
                        4: 71094 .. 71214 / #ff00ff"
                     /translation="MAYGPITQAGLGILIIHSCLTAYKWITRYLARQKIILENGYYIRD
                     AFTAKAKGEFLLRESGLYDQLGATYIFYVLGIGMISTAEPENMKAIFATKFDDWSTGER
                     NRVLEPLLGKGIFTTEGEHWARSRLMIRPNFVRGQISDLDRLESHVQDLFRLIPADGRE
                     VDLQPLFFRLMMDSATDLLFGQSVNSLREDSTSDPGRPSDGAFAHAFDKAQEYCNTRFL
                     YGPLGKIMWQAKEDREAVTLCRAFIQPYVDEAVRYREELDGEGAASGPEKYTFLYELAK
                     QTTDRIRLRDELMNLLVAGRDTTASMLSNLFHTLAKRPDVWEKLRAEVQALDGEHPSFE
                     KLKTLRLNPPVPGLARESKKDTVLPVGGGPDGKSPLFVKKGTVVMPVFHGMHRRKDLFG
                     ADARDFNPDRWEKLRTGWEYIPFSGGPRICIGQQYALTESGYVIVRILQEFRELESRDP
                     EPLKEAITLTCASLNGVKVAFTRE"
     misc_feature    70890..72450
                     /label=HU-region
                     /note="color: #a6acb3"
     CDS             join(72451..72478,72543..73056,73144..73894,73962..75162,
                     75223..79093,79161..79647,79720..80619)
                     /codon_start=1
                     /label=DNG_02782 - PKS
                     /note="This feature has 7 segments:
                        1: 72451 .. 72478 / #ff6600
                        2: 72543 .. 73056 / #ff6600
                        3: 73144 .. 73894 / #ff6600
                        4: 73962 .. 75162 / #ff6600
                        5: 75223 .. 79093 / #ff6600
                        6: 79161 .. 79647 / #ff6600
                        7: 79720 .. 80619 / #ff6600"
                     /translation="MSPSSDESTGMTSPSYSPIAICGMGMRLPGDISNAADLWEFLSRG
                     GDARSEVPAERWNAQSFQSKGKNSGTTMSRHGYFLKNRDLALFDKDAFPSISRKEAEQL
                     DPQQRVLMEVVQECFESAGETKWQGKNIGCYVGSFSDDYLDLQAKDPLYTGFYKLTGAL
                     DFAVANRISYQYDLRGPSITVRTACSASMTALHQACGALQRREIDAALVCGVNLMTSPT
                     ASIALNNQGVLSPDGSCKTFDAAANGYARGEAITAILIKRVDDAQDQDSPVRAVIRATS
                     VNYDGKGSSLGAPNPLAHEALIRQAYKSAGIDDFSKTAFVECHGTGTRAGDPLEVAAVG
                     SVFGEAGVYVGSVKPNLGHSEGASGLTSLIKAVLALEHRTIPPNIKFANPNPDIDFKSG
                     RLKVPTSPVPWPQHCDARISVNSFGFGGSNAHVIVDSAESFCLTGQLKNGLTNVVTNGV
                     TNGVTNGAPNGATNGVTNGATNGVVGGVTNGIVNGVSNGLSNGVSNGALNGVPNEVTGG
                     VTNGVTTDLTNGAANGAANGATNGSLPREDSLEKVPPIASPQLLVFSASHEASLRRSVK
                     QYEHYLLQDSPSVPDLAYTLSSRREHLAHRAYCVTDDGKPPLTVARPTKVGKTIPELVF
                     VFTGQGAQWPRMGAQLLDDFPVFRESFEKMEHALATLPTPCPFNLRVELLKSESDSHVQ
                     SATYSQPLCTALQCALVDLLHSVGVRATSVVGHSSGEIAAAYASGALNLHDAIIVAYNR
                     GICSSAIKRSGAMGAIGLGRGEITPLLRPGVVIGCENSPESVTISGDVEAVDAVMADIK
                     SSRPETLARRLRVDKAYHSHHVGDVEDEYWNAISGIKPSDPAIPFFSSLYAKELRDGSA
                     LNHTYWRLNGENAVLFYPAVAALVKSNSRPKMFLEIGPHGALAGPMRQILKSLDIPFQY
                     ASTLQRNSHATRSFLDGLGNLYLRGITPDFSRLHQGRKVLTDLPTYPWNYSATSNFWTE
                     PRLSREWRLQRHTRHDLLGARITATSELEPSWRNLLSTDNVPWVRDHVVQGNIVFPFVG
                     FVSIAAAAVQQVTEAKGTISLRHVIVRQALVMFEERDVELSTTLRRLRLTDTLDSGWWE
                     FSISSYSQDSGTWIPHCTGEVQVSLSTESRVSPVATSLSRPVDPDYWYKIMARAGLSYG
                     PEFRGLENITTDPTTNRARCSVARIERLQEAAYQIHPCEMDKCLQSIFLAMTRGLGRHF
                     PSALVPVTIDEITLGKQTGPLHLETSAQVEAGRGDVLGDIIGHDEQGYTVFRIKGLRAS
                     VLHTIDDKEQKDALSGARVRWMPDIRFLDLAKLVRPLPDRRDQMIQLETLSLLHIVDRA
                     VRLDSSQRPGGYVSKHFDWLLRQYEAVTNGHSDVVPNCQELVSMSEQNRLTSIQSLQEA
                     LSKTEVAAPAAAIKRAFEIVQDVFDGKAGAVESLFQDDTLADLYRFMDFGYCQDFFRCL
                     AHARPTMRILEIGAGTGGATRKVLSNLFSSVGEPMYSSYTFTDLSAGFFSTAKDSLQGK
                     YPGIKFQVLDISQDPLEQGFVEGEYDLIIAANVLHATPSLQKTLSNVKKLLKPDGYMFL
                     QEVSLQSTWISSIFGLLEGWWLGEEDGRVDEPYINVDRWNRELQTAGFRGTELAAYDHE
                     TPYQVNVCIVSRPSAVDTKPSKHVTLLSHDFGSSLYLAAAQVFTSNGYEVEPCHLSELQ
                     VSGDVVVSLLDLEEPVFHQMSPERLKNLQSFFRQCKAAQIIWATNSAQVDCQVPNHAMA
                     IGAIRTLRGELGLPITTIELENASDQALLSLLQVLEAQQQHLPARDTAFALDADYEYSY
                     SNGLVMIPRIIPFSISDQLLDDGPLENGPSEKRIELQASNGGIDSLRWVATPLKPHGEF
                     DVEIDVKVVGLNFKDMLIAMSLVRDAKSELGLDGAGVVRSVGSKVTSVKPGDRVMFYSG
                     GAFTSRITIPGDLCIGISEGLSFEEAATMPCVFATAIHSILELGGLQKGQTVLIHSACG
                     AVGLAALQLCQLTGATIYATVGTAEKVQYLQDKFGIPRDMIFSSRDASFATGVMAATNG
                     RGVDLVLNSLSGELLHTSWQCVAKFGRMVEIGKRDFQGHAKLQMSLFESNRSFFGVDLH
                     EIASEAPHVLSRLLEKTKALYEQGSIGPISPVALYEASEVQTAFRHVQQGKHIGKVVVR
                     MPATRTQEDSPPVKIQPRTLSLDHNSAYLLVGGMGGLGRVVSSWLVEHGARHLVFLSRS
                     VGKSETDQVFANELASQGCTVQMFSGSIVNPDDVSSAVKGAAAPIKGVLNLSMVLQDRA
                     FLDMTQEDWDTAVLPKVQGTYNLHQALEGVPLDFFVLFGSFCGMIGQWSQANYAAANTY
                     LDAFVQYRHRLGLPASVMDIGVVEDHGYVSRSAELTATFKNWGAGTIQEQDLLDALQLS
                     IQQSSRPAEIIPPESSFLESAVFEAPSQLMIGLKTSKALSDPSTRVRWRRDARMAIYHN
                     DSVGVQVQSESKQDDAELRTLLESAADDPAILEDPVNLQALTRAIGLKIHDLMLLPPED
                     LDTTASLAAIGVDSLIVMEILSWWKTTFKFSVGTLEFLNCATIDGVGRIAASGFQKHHK
                     R"
     misc_feature    72451..73200
                     /label=deletion region with linear fragment
                     /note="color: #a6acb3"
     misc_feature    73201..74765
                     /label=HD region
                     /note="color: #a6acb3"
     CDS             complement(75303..75314)
                     /codon_start=1
                     /product="Factor Xa recognition and cleavage site"
                     /label=Factor Xa site
                     /note="color: #cc99b2
                     Cleavage site after base 75302"
                     /translation="IEGR"
     CDS             complement(join(81412..81896,81981..82431))
                     /codon_start=1
                     /label=DNG_02783
                     /note="This feature has 2 segments:
                        1: 81412 .. 81896 / #0000ff
                        2: 81981 .. 82431 / #0000ff"
                     /translation="MAPRWGSSISRGSSSPQNRVMKPPHTRSTKSLQDRRSTGQVVVDG
                     SSAMPKTPTPILETPMLDRDSSGIESGPGSGPPKRALPSSRLHPSGGSIPIDADEEWRY
                     REGAKLYRDHFFGSTRNRSQTHRRSAIASIELNEPPQYFDIDASQGAGEMTPNTTTIST
                     RTPEVAYPHPRLPRPPHDQAATTRVGPALDDGIIPDRPRPALGSRYVDSSRGTMSRGQG
                     EGTTRDLGTVATYSYPRPEKSGWPPPGKAPKDSMEDMNMVRRNLEEMEEKLRAATKRRI
                     REVSASLDASPTKERPEERLEQEAITSSAN"
     CDS             complement(83443..84372)
                     /codon_start=1
                     /label=DNG_02784 - alcohol dehydrogenase
                     /note="color: #0000ff"
                     /translation="MLFSKSAVPFDQEKDIPPLDGKVILVTGCTNGLGKQSVLEYCRHS
                     PKEVWLAARDPERARVAADEIRAQVPGAPIKLLEVDLESFDSIKAAAKKFMEESVRLDI
                     LLLNAGIMAPPPGLTRDGYEVQFGTNHMGHALLTKLLLPVLEKTAALPGADVRVVAVAS
                     YGHNRVPKEGILFDTLKTPAADIGPYQRYGQSKLANLLFIRQLAKEYPQFTAAVVHPGL
                     VKTNLAGAATGSGFLISALWKVMQYSLTTVEDGVRNQLWASISKDVKSGEYYEPVGVAG
                     KASVHGRNDEFAKRVWDWTEEELVKHGA"
     misc_feature    complement(85374..86874)
                     /label=DNG_02785 - glucan endo-1,3-alpha-glucosidase
                     /note="glucan endo-1,3-alpha-glucosidase glycoside 
                     hydrolase"
                     /note="color: #0000ff; direction: LEFT"
     misc_feature    complement(89414..90371)
                     /label=DNG_02786 - cold-shock-protein
                     /note="color: #800080; direction: LEFT"
     misc_feature    complement(91804..93441)
                     /label=DNG_02787 - annexin like protein
                     /note="color: #0000ff; direction: LEFT"
     misc_feature    complement(94231..95578)
                     /label=DNG_02788 - clavaminate synth like prot
                     /note="color: #0000ff; direction: LEFT"
     misc_feature    complement(96594..98444)
                     /label=DNG_02789 - Transporter
                     /note="color: #ffff00; direction: LEFT"
     CDS             99632..99643
                     /codon_start=1
                     /product="Factor Xa recognition and cleavage site"
                     /label=Factor Xa site
                     /note="color: #cc99b2
                     Cleavage site after base 99643"
                     /translation="IEGR"
     misc_feature    complement(104344..105729)
                     /label=DNG_02790
                     /note="color: #0000ff; direction: LEFT"
     misc_feature    109020..111146
                     /label=DNG_02791 - Transporter
                     /note="color: #ffff00; direction: RIGHT"
     misc_feature    112114..113154
                     /label=DNG_02792
                     /note="color: #a6acb3; direction: RIGHT"
     misc_feature    complement(113240..116082)
                     /label=DNG_02793
                     /note="color: #a6acb3; direction: LEFT"
     misc_feature    118063..119318
                     /label=DNG_02794
                     /note="color: #a6acb3; direction: RIGHT"
     misc_feature    complement(119647..120916)
                     /label=DNG_02795
                     /note="color: #a6acb3; direction: LEFT"
     CDS             complement(122584..123300)
                     /codon_start=1
                     /label=DNG_02796
                     /note="color: #a6acb3"
                     /translation="MADSLAQAKYSALTWNTPLSEAHATDLLGRLQLSEAKSIVDIGCG
                     WGELLLRAAALAGPDIKATGVDTDQLLLDRGARNALERNIAAEFVQQRGEEFRGTADRA
                     VCIGSSHTLGGTREMLKRLAEVVPRGRVLVGDNCYDSPPAKEVVDVLGEGILTLVEIVQ
                     LCRETGWEVLHLSTADQREWDDFESGHRAGPREWLLAHPDDPQAAEVRELHDGREREYL
                     GAYRGVLGLVYLVLGR"
     misc_feature    complement(125333..127266)
                     /label=DNG_02797
                     /note="color: #a6acb3; direction: LEFT"
     regulatory      126268..126277
                     /regulatory_class="other"
                     /note="vertebrate consensus sequence for strong initiation 
                     of translation (Kozak, 1987)"
                     /note="color: #a6acb3"
     misc_feature    complement(128334..129786)
                     /label=DNG_02798
                     /note="color: #a6acb3; direction: LEFT"
     regulatory      131105..131114
                     /regulatory_class="other"
                     /note="vertebrate consensus sequence for strong initiation 
                     of translation (Kozak, 1987)"
                     /note="color: #a6acb3"
     misc_feature    131855..135247
                     /label=DNG_02799
                     /note="color: #a6acb3; direction: RIGHT"
     misc_feature    complement(136092..141378)
                     /label=DNG_02800
                     /note="color: #a6acb3; direction: LEFT"
     misc_feature    144625..145576
                     /label=DNG_02801
                     /note="color: #a6acb3; direction: RIGHT"
     regulatory      146463..146472
                     /regulatory_class="other"
                     /note="vertebrate consensus sequence for strong initiation 
                     of translation (Kozak, 1987)"
                     /note="color: #a6acb3"
     CDS             146469..149129
                     /codon_start=1
                     /label=DNG_02802
                     /note="color: #a6acb3"
                     /translation="MATSKQILGICKSVQSGDTLIISSPNNPAAERTLSLAYVGGPHLR
                     KDGDEPFAFQSREYLRGLALGKPVLFSVVYTIPGSGREYGSVKIKDGPELPEELVKAGW
                     LKVREDAGKKETSEDQLQRLENLRELEAQAKSEGKGLWSGKSGVIEVQNDLGGPDFFSE
                     WKGKTVDAIIERILGGDRMLARLILSEKKHLQVMTLLAGVRTPATARTTGGQAQPAEEF
                     GNEAKAFVETRLLQRQVKVHIVGASPQGQLVAEVIHPRGNIAEFLLQEGLARCNDFHST
                     MLGEKMAALRAAEKVAQSKQLRLHKNFVGKEAAGALDMIVSKVISADTIIVRNKVGDVE
                     KRVSITSVRGPRTTEQSEAPFRDEAKEYLRKRLIGKHVNLTVDGAKAANDGFEARDVAT
                     VTEKGKNVGLYLVQDGWCSVIRHRKDDTDRAPNYDELLAAQEAAKAAKKGMWSGKPSKA
                     KQYVDASESAQKAKIQLGTLQRQRKIPGIVDFCKSGSRFTILIPREGIKITMVLGGIRA
                     PRAPGRTAADKGEPFGQEALDLVTRRCNQRDCEVDIYDMDKVGGFIGELYVGRESTAKL
                     LVEEGLASVHAYSAEKTGNSAELFAAEKRAKEARKGMWHDWDPSMDEAEEEAAPAEASN
                     GGDENITKKPTDYRDVVVTSIDDNGRLKIQEIGKGTAALETMMRAFEKFHLNPANNTPL
                     KDPPKAGDYVAAKFSADGQWYRARIRSNDRTAKVAEVVYIDYGNAEKQPWSKLRALTQD
                     EFSPKTLKAQAVDASLSFIQLPTASHYFSDALGLINEITEGKKLVASFDFVDNREGLSY
                     VTLYDPSSSSSVPGPLESVNRDIVASGFAMVPKKLKTWERSKAFETVLASLKEVEDNAK
                     RERLGMWEYGDITED"
ORIGIN
        1 aaaccgacct tctaactgta cgtgtaagtg gcgaagacgg cttacacggg cacttggtgc
       61 ctaacaacgc taggcttggt gcccaagttt ttgagcatga acgacacagg tataatggca
      121 tctggataag aggcaatgcc agaggcagta ctccggcaat ggcccgcata ctacccgtcc
      181 tgaaaatgct ctaagatgta aaatatattc gtcaacgcgt tcggcgaact attccgagtc
      241 cgacggattc ctgataaaga gaaacaccca tgtaacagag gtcctcaaac ttctcatacg
      301 ccggggccgt catctacatg agcatgtcta gtttgtgtat tccttctgta ggagcttggc
      361 gatggtgttc atcctgcaaa aacgtcatgg ttagcaagag atacgaggtg taagatatag
      421 ttcctcgggg tgtgggccac gtactggatg ttgctggtac cctcgtatat ggcaccgatc
      481 ttgctgtccc tccagtactt ctccgcgagg ccctccctca cgaagcccat gccgcccatc
      541 cactcgacgg ccaggccgct cacgcgcccg gcgacctgcg acgcgtagag cttcgccatg
      601 gccgcgtcca tcacgaagtc ctcgcccgcc tccttcttcc gcgccgcgtt gtacaccagg
      661 tggcgcgcgg ccgtgatctc cgtgtacgac tgcgcgatct ggtgctgcat cccctggaac
      721 tcgcccacaa actggccgaa ctgcttcctg tcgttccata cgtacctgta acaagggggg
      781 gttaatatgt gcaagctccc gttcgggggc cggcgaacat gatgcgtagg agacaagaaa
      841 aactcacttg acggcattct caaaggcccc aagggctagg ccagtcatct gcgcagcgat
      901 gccgatgcgg ccctcattca ggatgccgat ggcgtacttg tacccctggc cacgctcgcc
      961 aaggaggttc tccttcggca cctcgacgtc gtcaaagttg agcacgcagg tgctgctcgc
     1021 cctgatcccg agcttcttct ccttcttcgc gatggagaag cccttggtac ccttgtcgac
     1081 gacaaaggcg gtgatcccct tgtatccctt gctggggtcc aggttcgcaa acacgatgta
     1141 gaactccgcc tccatggcgt tggtgatcca catcttggag ccagtgatct tgaatccgtc
     1201 ggcggtctcg accgccttgg tggccagagc gaaggcgtcg gaccccgata cgggctcgga
     1261 caggcagaag gagcctaagg atggcgtcag tagcttgcac gcgtgcccag agtcagaccg
     1321 accccttcca gggttataga cgtaccgacg gtgttggtag ccagcttcgg gaggtacttc
     1381 ttcttgagcg cgttggaccc gtacttcatc accgccgtat taacgagcgt gttgtggacg
     1441 tcgaccatga cgctgacgct agggtccacc ctcgcaagct cctcaatgcc gatgatggcc
     1501 gcggtgaagt tcatccccgc accgccgtac tcctcgggaa tctcgacgct catgaggccc
     1561 tgctcgaaca gctgctccac gatcgcgggg tccatcgact cagcctcgtc catatcccga
     1621 accttgggta ggatcacgtc gcttgcgaac ttggatacgg tatccttcat cgcaacctcg
     1681 acctcggaaa ggtgcgtgag gggcgtcgtg ggtatatcgg tgagatcggg gaagtcgcca
     1741 ttgcggcggc tggggatggc ggagaatgcc cggagactgc agcatttatg ttagacgtgt
     1801 gtcaatttgc cgggaatgcc attcaaccta cggtgatcgc gtctgggtca agctcggcag
     1861 cgttgacgcc ctcgaggcca cgaggttcct cgaggctaac ctccccgccg cccgaacggt
     1921 tggccgaatg gcatgtgaaa tggaagacat atcggctcag tggtggtctc cggaacccga
     1981 acggggtgaa taatgaatga gaaagaccgg ttggggaaga tagggaggga gaatagcggt
     2041 acagtcaacc ccaatgtttt atggatagcg ggggaggttt aatagagatc ggtagctcac
     2101 aatgagaacc gaaaccgccc gcagtcttac aatcacccgg accacaggac gagacacgag
     2161 acgagcttgt gccgaggcta tccactcccc gccggacaac ggcgaaacgt caccgacccg
     2221 atggtggccg tgcggcagct agctaacgcc aagaccaggg gaagttcagc cgacatttag
     2281 ccatcaattc cttgcgggtt tcaacttttt gtcgcgttgg gagcttcatt cgactgacga
     2341 cagaagcaag tagttgcaca ccgactggtc gaccgcgcat catggctggg tcaattcttc
     2401 gcacactctt cgctccggcg atacggcagt ccctacgcca acccctggcg cgacccgcgt
     2461 tgccagcgac cctacgaccg atgccgcaga cggcattcct acctgtcctt cgacccttct
     2521 ccgcgacgcc gactcagaat gccaccttga tgcaggtctt gcgcgtacgc ttctctccag
     2581 ccttcgattc gacgaatatc tagacccgca attctaacct ttttttctct aaatagggct
     2641 gccgaaaggg caagaaggct aggcacgccg tgtcgcccgc gctcgccgaa aagcactccc
     2701 ccttccagaa aggcgtgtgc ctgaaggtcg gagtcgttag gccgaagaag cccaactcgg
     2761 gagagcggaa gacggcgcgt gttaggttgt cgtcggggaa ggtggtcacg gcgtacatcc
     2821 cgggcgaggg ccacaacatc cagcagcaca gcgttgtcct ggtgagggga ggccggagtc
     2881 aggattgtcc cggtgtgagg tatcatctgg ttcgaggtgc ccttgacctg gtaagtattt
     2941 caggagactt gaactcttct aattcgtccg gaccaaagct aacgagccgt agggtggtgt
     3001 taatgggagg acgacgagtc ggagtaaata tggggcgaag aagccgaaga aggctactgt
     3061 cacttagagg gggagatgtg caagggggat atgtgcgatt attcagacga cgccagtgta
     3121 taataaccgt ggattttacc tgtacacaat agacagacag catctatggg tccatgattc
     3181 cttaccgatg tagtttggct actctgccgg tggccaagtt ttagacatgc attctaacct
     3241 tgcgggatat atggattgta aacccaaaag gaaagttcct aacatgggca catataccca
     3301 ctaaatgaaa tatgacatgg tgggtgcttt ggtgtgagtt ccgcctattc acatgtcgca
     3361 tatgagttct gatccgcaag ttcaaaaatt gccccaccaa catttttgaa gatctgatat
     3421 ctgcgtcacc tctctcccac tctccctttc acacccacac ccacatccaa accaaaccaa
     3481 ccacccacaa ccaaaccgaa agaaggaaaa aataacatgg cggaccacag cgaagacgat
     3541 gaccccgtcg tcgccagctt caatgttttc ataaacccca ccctcgagcc ccaccggaaa
     3601 atccacatcc tacaccagtc cgtccggtac gacgagggca acacgcccgc cttcccgcgc
     3661 gtcccctccg agctccgcgt caagcccgac gcgggcgttc tcgaggttga cgtccccctc
     3721 gacatgatgg acaactacga ccgcgacaag gggatgcagt acggcgcggc gctgaaggat
     3781 accgtcgact ccaagggagg cggggcctac ggcctggcgg gggggttcgg cgtcggggcg
     3841 ccgccggcga ggaaaggggg ggacaatagt agggccagcg ggaggaggca tgggggcccc
     3901 ggggactggg tggaggagtc gcggagtaac agggtcctta ggagccagac gctcggaggc
     3961 ataattccca agcaagagcc gctgacctac atgatcggca tcctccaagg aggtgagcct
     4021 cccctcccct ccccattctt cccttatctt gtcattccac agaaaacctc gcagtgtttt
     4081 caatcgaacg cgatactgac tcacagagca aggcgacctc cacctaaccc ccgccaacaa
     4141 attcataaac ctcacccccc agctccacca cgtagacgcc ctgacccagc tcgagcagtc
     4201 cgccgcggcc ggcgcggcga aggacgccgc ccccgcgtcc accgcgccct cggcccccgc
     4261 gcgcgccatc cacatgacca tcaagaacgc cgacgccgag tccatctcca ccgacacgat
     4321 ggccgaccgc ctgcgcgccg tgcaggcgga gccgtggcgc aagatgcgct tcgtggacga
     4381 gaacgaggag gaggcgtggg acgtgtttac gaacacgttt gtgccgctga ggaggatcgc
     4441 cgagcccgcg gagaaggagc aggcgaagga gggagaggag gaggcggccg cggaggagga
     4501 ggagccgaaa agcttggatg cggacttgga cacggtggag tggctggaga cggggtggac
     4561 cattagtgat atcgagggga agatcaggag ggaaggcggc ggcgtagggg gtcaggtcag
     4621 gagcgaggag gtgaaggtga aggcagaacc tggcgtcggc agagcggcga gtgcgagtgc
     4681 gaggagaggc agggcgagag gatctgcgat ggaaatcgat tagacagcgc ggaggcgtgg
     4741 ctgaaactac catgtacatt atatcaaaag tactgcattt atacacccga tgacgacgaa
     4801 caacatggct ctcgttagcc acggactggg atatataata acaccgggtt gtctggcata
     4861 acagttgtgg ttacgtcgtc gactcgggga atggggaacc tgcctagcaa ggcagccagc
     4921 acgagagatg gaagaggtgg atggaacttt tgttggaatt tcttttttgc attctaaaca
     4981 tcgccttttg accgcctctc aaaaaaacac ttcatggact ccccatgctc aagctatgat
     5041 tctgtacccg tatgtgaaaa tggccagccc gttccattta tcatacaacc aaaataaaag
     5101 accacccgca agtcctccgc atgcggaagg aagttcaagt tcgcacccat tcgtccactt
     5161 cagctcaggg gaaacagatg acgagttttg agatcccaat catagaatga catacaccgg
     5221 ggcaatcgtt gccgcttcga ctccacctcc catcctcgcc atcctctggc gaggatataa
     5281 gcagacaccg ttcgcccccc aagacctttt tcttccgtct ttccaacgtg acggccgcaa
     5341 cttcaagact gtgtcgctga attcgcgttc aagatgtttg ctagggatac caggacatgg
     5401 gacgataagt cgcccggtcc tggtggtagt gctcggtcga aaaagcgctg taggtgctcc
     5461 aagcaaccca agacagacaa accgtgccaa gtctcaaccg gggagaaaac gaagggggcg
     5521 ggtgtgttgt aggtttcgct ttcagccaag gagttcaaca tcaaggccga tagactgcat
     5581 aaacaggttg acgttcgaga gacgctgggc cgccatggcc ggcggaagag tcttcgcatg
     5641 accgacggtg tccatgacac gatccttgac ggttagcacc aagcgttgct gctggtctgg
     5701 tgaggagcta acgccgatag cagccagaag ctgccaaaca taaatgtcct cgcccgagtt
     5761 gacgctcccg gggaagatgt ccgccaagct tggcgcgatt atgttgaaga aggtgttgaa
     5821 ggtggattcc ctagttaaaa gttagtaccg ttgctctccc acaagggtct ggctagagcc
     5881 atgggatatt ccctctcgca cttaccactt ggcccactgc tcgggcgttc cgtcgccggc
     5941 ttgcttgaga agctccgcgc ggctgaggat gagagtaagt atcgacgtgc cgacgcgggt
     6001 cttggcaatc gagtcaatgt tgagcttctc attgatgaga tcgaggacac cttccacgat
     6061 gtcgagcttg gtctcgttga agtactggaa caggctgggc atgacgacaa gggagaatag
     6121 ctcgatgttc tcgcgcagag cagcattgag gctcatattc tcatcggtga tctgagcacc
     6181 cttaacgacg tccagctggt cgaggtggaa aatgatcatg gtcaggattg tggtgcgttg
     6241 ctcgaaagta acgtggcgga aaacccgagg aattgccttc ttgcccttgt ggaaagacag
     6301 gaaagcaatg aaagggtgga gggttgttgc gccgatggga tcatggacct tgagagagct
     6361 ccaaaggttc gcgttcaact ctttcgtcgt agccaaccac tcttggtact gggcctggaa
     6421 ggtctcctcg ggaggtggca tgtgtcgagc atggtcttcc attttcaaga gcgtcgcgta
     6481 aacactttcg atattacgaa gaatcgcctt cctgtcgact tgtccagttc cgggggtctt
     6541 cttcccatgg gcatgtcgct gggcatcatc cgctcgttta atgttgagga gcggcttcgg
     6601 agtcttcgcg ttgctgtacg aaatcttgcc taagctcccg gcgattacaa gctgagggtt
     6661 cttgggcttg ttcttggcgg cctcgacggc gcgctgaacc tgctgctcca tgcgttgaac
     6721 gtggttgtcg gcggcgcgag cgtgccttcg ggagccatgc tggcgacttc ctgtctgata
     6781 caggtaagtc tgcgcgaagt tgtggagagg ctgggatgga ttctgtcgat tcccggcgcg
     6841 gattgacgca tgtacttggt agtagaagtc atcattgagc gaagcctctt ggccctcctc
     6901 ggttgcaata cccgtagccg tgacaagctg ctgaagctgg attcgggtga tgaagttctt
     6961 gtcctgaggg gtcatcaagc cgttgtcctt ggagaggagc cagatcttgt ggttcctctt
     7021 tgcgcgcctc atctcttgtt caagataggc ggccttctct tgctccgaaa ggtgcgcatg
     7081 ctgaggcggc acaggcatag tcgggatctg ggtagcagag ccgcgagaca cgtgggtcgg
     7141 ctgggccggg atgcccatgc gggcagcatc ctccgaaacc cggttggggt tttgtagaat
     7201 ctgggttgga tgaagctgcg aggtgggggc ggcatgatgg ggctgttgcg gactgcggcc
     7261 cggcgcgggc tggccttgcg gtttagccgt caagctctgg ggccgctgaa gtatctgtac
     7321 cggatgatga ccatggctgg attgtgcggg tggcgcttgc gcaggcaggt gtggctgctg
     7381 ttgggcgtga gagggctctc gtatcttggc atacaggaaa tcaccgctct cggccgctga
     7441 tctctggtct tgctggggtg gaggcggctg cgattggggc ttcgactgcg cgcgcatcgc
     7501 tgcctcgacc tcctccaagc tcatgacctt tcggcctgtt gcagtggccg gctggggttg
     7561 ctgaggctgc tggggaggct gcttcggagc cattccccaa atgctgcgat cgacatgcaa
     7621 gtccggtaca gcctcaggct ccttgtactt ctcgtagcca gttcgggcag gccggtgcgc
     7681 ctgctcgtgg tagtgtgcgg gcggtgcgtg gtagtgcgcc tgcactgcgt gagtggccgt
     7741 cgggacaggg gcaggaccag ccctcgcggc gggggcagga gcctgtctgg agaaacgaag
     7801 gtgctcttcc tcaaaggcac tcgaaacgtt ggccgtttgg ccaaagaagt cgaagtcctt
     7861 gccaaccgat gcggggtcgc cgaaggtgtc atcgttgaag gcatcattgg tctcctctag
     7921 ctggtcaccc aagccgtcgt acgtatcttc gaagtcgaga ggaccatcgt cgtcgccggc
     7981 cgagttggaa aggcccgaga aggggtcata agcctgcgag aagccaggag ccgcggtatt
     8041 gtggcgagac atggcgcgcg ttgagttctg gatgttggta taaccaggaa ataattacac
     8101 tagtggaggc tggaaaggag gagtaagctt cgattccaag cagaaggagg cgagcgaggg
     8161 aatgttgata gaggagaggg cggctgtccg ccgggggttg ggaggcgaat cgacatgctg
     8221 cgcctggacg atgttgctcc tcccgcaacc gagctaagct ggtcctcgag gcataatgcg
     8281 gggtgccgca cgagggtcaa agtaaggccg cgccttgaca ttgaagccca gggcaagacg
     8341 cgatgcaggt gtggcagggg aaatgcttgg caccgatggg gagtgacggg gcttgggact
     8401 tacgtcgagg agcagagtac tgagggggat aacagttgtt ccgcgatgag catggtgaaa
     8461 aggaaaagaa cacaaagagc aagacgcgaa cgagagctcg gaatccaata ctcctcaggc
     8521 ttgggagtac gagaatggag actcttgcga cgctcaaact tcggtcgcga tgaccgaggc
     8581 aaaggaaagg ggaaaaaagg aaagcggacg aaagaatatg gcaagcaaag cagattagtc
     8641 ggcggaggtg aggatgatgg tgatgttgcg ggcgggcaca aatggcggga gcccccggat
     8701 cgagagcgat tccctgattg gttagaacgg atgagcattg gtccgttccg tgaatcgttc
     8761 acgagcatgg catggaaatt tgagagccga tattagtcag ctaccaatca cgtgttatta
     8821 ccatctgttc tgtcacatcc tcgtacaagg acttccttca catactcctc ttacaagcat
     8881 gacgcgtccg ggcgacggtc aatgaatggg accccatctc tgcgtttcat cttaaaggag
     8941 gtcgattttt cagctggggg aagacgtcat tgatcggcca cgtattcgta gctcgacatg
     9001 gcatcgattt catgcacgcg tccgagtaca attcacgagt agttcctcca agtttctcga
     9061 tgctcatcat ctacaaaaca tggaggaata ttgggaatac tgtatcggta tatgcacctg
     9121 gatggctttg accaagggtc atagccagcc cctggtagtt acacggcctg ttatcttgac
     9181 gccaccgaaa agtacagccc acgagtatta gtgcatagta aactttggat ccgtccctgc
     9241 cggtattaca agtaataata gcccctgtag aagtgcggaa tggcaagtgg tgaatacgat
     9301 gtcacatccc gggcccaacg cggacaagct tttgagagca tactggtgaa aactgtggac
     9361 ttcgagagag gagcgagagc gctcgctctg tgaatacgaa ttactgttcg tatcggagca
     9421 aaatctcgta caagtaccag tacgataacg tcgctggact gaagaatgag tgaggcgacc
     9481 agccattggt ggtctattga tgccccgcca catgcgcgta cgagtacaag tgcaaagagc
     9541 tactagtacg ggggtatgca ggtcagaacc cactagactt ccatggcatc gcatccatgt
     9601 actcgtacaa tgaccctatt ccttccggga gtacagcgcg ttgaatgagg aagccgcaat
     9661 ggccctctcg gaactcgaat cgtcccgctc gatcagatat tcttcccgaa gagcaggtgg
     9721 tgttgatata atatcttgga actggttctg gaatagtggg gtcgggagtc agaattgcca
     9781 gaattcatgg ttgcaaggga cggcgactgg gtggtcactt ctacaggtgc tcggaatcat
     9841 acgtgtaatt agtactcgcc agttgccact acctaagtgc ttcacgtgga atcgaacttg
     9901 gctgtatgag catccgttgt gggtacagcg agtattaagg ggctattcac atttccgaga
     9961 aagtgagtgg tgttaatact acgtgggttt gcttttaggt cctctgcatt gggtcctcct
    10021 tcctgatgca ttgaatacaa gtactcgtaa tccttcaagc ggaaccctcg cctcttcggc
    10081 attctcttcc gttttagttg gaccagtgtg tcgataaata cgcgccacaa tgaagccctt
    10141 tgctccttta agtctagcct tcatcaagac agatggtctt tccattatca gaacccaatt
    10201 gtgcctttaa gcttccaaaa gaatccttga acaaagcaaa gtacctattt acgagtcctt
    10261 gcatgtagta gtacttgctg tggagattga gttgggtact tgtacttttc ttggtaccac
    10321 cccacagaca gggatgtgct agaagacgac gcaagacaac gtactccgta ctcgtgtact
    10381 acgtaaatta attccgccgc tcattactat tactgtctcg gcccgcgtcc ttggtcccga
    10441 ctgaacgtgg catccattct tggaatacaa gaataattaa atcgccaact tggatctgac
    10501 aacttctcaa cctccctgat cctgaccctt cagcgatcga gccgacgact actccgagta
    10561 ccatcagcct ggttgcccat catggctgca ggcggtgcgc gtcaccttcg gtttctccta
    10621 ttcggagtgt ttgtatgcct ttccgccccc ttttcatgat tgcatcaaac ccaagcttgt
    10681 cttagttacc cgctctacga tccatatgca actgccgcga tcgtccccaa gggggcagga
    10741 ggaggaagac gacgatattt gccgagtggg agagcttaca cgtttgcatt tagtgcgtca
    10801 tagtcttcta tttcgtctcg cagtcgagct acgatggtgt ccccaacggc ccccagaacg
    10861 ccgtccccag gcctcgcggc gaaccctacg tcaaccagtc gcccttaaag gccgccccag
    10921 cggtcggcgc agcatataac ccagccgact tcccgatgcc catgggcccc tcggataacg
    10981 gctggaccga tatcctcggc gggcccgcac ccggcccccg gatgaacgcc accttcgtga
    11041 ccctcgcccg gaacagcgac gtctgggaca ttgccaagtc catccgccag gttgaagatc
    11101 gcttcaaccg gagatacaac tacgactggg tcttcctgaa cgacaagccc tttgacgaga
    11161 ccttcaagaa ggtcaccacc tcgctcgttt ccggcaccac cttctacggc gagatcgccg
    11221 aggagcactg gtccttcccc gagtggatcg accaggacaa ggcggccaag gtccgcgcgg
    11281 acatgaagga gcgcaagatc atctacggcg actcggtcag ctaccgccac atgtgccgct
    11341 tcgagtccgg cttcttcttc cgccagcccc tcatgatgaa ctacgaatgg tactggcgcg
    11401 ttgagccgaa cattaagctt ttctgcgaca tgcactacga tcccttccgg ttcatggtcg
    11461 agaacggaaa gaagtacgcc ttcgtgctga gtctgtacga gtacatcgag accatcccca
    11521 ccctctggga gagcaccaag aagttcatca agaaccaccc ggagcacatc gtcgaggata
    11581 actcgatggg cttcctgagt gacgacggcg gcgagacgta caaccgctgc cacttcgtaa
    11641 gccccatccg ctcttctcta ttccctaaac ggcaattgtc cactaacatg agtctctccg
    11701 cagtggtcca acttcgagat tggcagcctc agctggctcc gctcgaaggc ctacatcgat
    11761 ttcttcgaga gtctcgacaa ggatggcggc ttcttctacg agcgatgggg cgacgcaccc
    11821 gtccactcca tcgccgcggg tctcatgctg aagaaggacg agatccactt ctttgatgat
    11881 gccgcctact ggcatgtccc cttcacgcat tgcccgactg atgagaaacg acgcatggac
    11941 ctgcggtgcc actgcaaccc gaaggacaat tttgactgga agggatattc ctgtaagccc
    12001 accactctca tgtgctctct cctcgcaccc cgaacacaac agctaactta ccttacaggc
    12061 acatctcgtt acttcgacct caacgggctg gagaagccaa agggctacga ggagcaaaca
    12121 aaataggaca cgcatagata tttctttaca tctttctcgc gctagacagg gccggtggta
    12181 tatgacgggg ccaatatttg tattatctcc gcgaggctac tgatgcggat tacgaacaac
    12241 caacaaatac taggggaaaa cggcgttctt gggggagggg gcagctcgaa ggcttccgat
    12301 ggcgcaggac caacccagct gatgcggtgg accgcgctgt gtactttagg gatcaatgga
    12361 cattaggact ttccttgaac ttggcgagga tgctttcatg tctcaccagt gacaacagta
    12421 gtgttgaccc cttacagatg ctgccttcag ccctttgctc gctacacttg tttgtatgcg
    12481 atgcctgtat tgctgttaca gagtagaccg acgctgatag gggtattaca ttccacaagc
    12541 tagcgtcaat atttggaata tttatggttt cattgaccgt atactgcgtc tcgatggccc
    12601 tcgtgtcggg catggttacc accctgcata tggttttgat gtccttcacg ccttactagc
    12661 cacatgagtc cacctgacct ttacttgcta gatactgttg acttcgcaga tacgcataat
    12721 ttcagatgga ggctatagaa gtgtaggcct tgccgtcaac ttttcttgta gcgactagtc
    12781 tagccctccc gctcgtggat cttggtgagc cgtatagaag cactttttgt aatatacaag
    12841 tgaccctaac ttgatccacc tagcgaagca accgtatcgt cctttcacga caagatacaa
    12901 gacgactacc gtcatcctcc ggtccatcgt ctagacgggc gagccattct tacacctcgc
    12961 gttcttagtc ccacagtcgc tcgccttccc atagtcgcag cacccgccgg acgagttaca
    13021 ctcgtacgcg tggttcgcca ccctcttggc ggatatggcg tacgtgccgg cgcccacgac
    13081 gcagttgccg cagtagacgc cctgggcgag gcccttgacg cacttgcacc cgttcgcgct
    13141 gcaggcgcgc gggacgagct cgggcgaggc ctcgcgggcg gagaggtcgg cggagtcctg
    13201 gttcagggcg gtacccagcg ccaggctggc gaagaagagg acggaggaga gacgcatttt
    13261 gctttggagg atgtggcggc tttgggggta tgaggcttgg ctggggcttt gagctttgag
    13321 ttgaaggagg aagcgggagg acactaactt gcggtgtgat gggctgggac atggagaata
    13381 ggcctggatg tcttgtttat atctctttgc tcgacggagc cgggccgcgt cgtggatgta
    13441 agcttgtgcc aatatttagg ccgtcttaca ccgttttttt ggatcgggtc gatgcagatc
    13501 catattggct accacacgat tgggaggcga tcgtggcgct gcaaccccac agcgatcagt
    13561 aattgtagta acggtcggca cgggctgccg gcgatgcggg gatcgggctt ggctgggtgg
    13621 tcaacgtgcg ctgacagcct cggctgggga acatttgcga cactgcgacg tgtggttggc
    13681 tgtgtttttc gggaaggggg aaagctacgg caggttcacc gctcctggtc ccatcgagga
    13741 tgccacgaag gacggagaaa atatgcaccg agacggtgcg aaagaggcta tccgacatgt
    13801 aatcgctggg tatccatttg tgccttcgtg ggcatctacc tccttttacc tgtactactg
    13861 accctcctcc cagattcgag aaccttgagc cgcttctcga accgctgccc gatatcctgg
    13921 ctcccgcttt gcttcggccc gtccgtagag tcgtgcatcc tcttccggct cttctccaat
    13981 agcgccctcg ttccggtcgg cgcgttcttc tgcctcgtca accggttgat cctgtccaca
    14041 ccagtgctga gatcccgcca ctcctcgcca ccaaactcca tccgtgcgct cctcccggag
    14101 gccttgttct gcttccggcg ctccgccttg ctctccttgg gtagacgcag gaagttcttc
    14161 tcctcatatt cccgcctctc ctcgttcctc tccctctcct tcgccgtcgt catccgcctg
    14221 ccgccgtcga ggatcgtcgt tccgatgctg ggctctgcga ggggtccggc cgccagctcg
    14281 gtcgcgaggt actcctccat ggtggccgac ttatgcgccg tcctttctct cctctgggcg
    14341 ggtgcggcct cgggcatcac gaccctgcgc gtcttcgatg cgcgccagac tccggggttc
    14401 tccccagtgg cggcgggctt ggtctcgacc agtttcgtgt atcccgagag ttgtggcctg
    14461 cggggcttgt cctcctcgtc ttcgtcgctg tcctcttcct cgctatcttc ctcctcgccg
    14521 ctctcctctc cgctgtcgtt cgtagttgca agtggcttgc tggcgtgttt gcgctccgcg
    14581 tcatcggccg cccgtagcat gttctcgagc gagaatcgta gcttttcctc aagggggcgc
    14641 acaccctttt cgaggtataa cctcaactcc gtgagcttgt tgaccacatc gtcgatggag
    14701 ccatttgact ctgactctgg cgcggtcttt gcgttgcgta gtttgaggag tatgagaaag
    14761 acgaggttct gtaggtaaga gagtaggatc tcgttcttgg tatcgagaag cgaaactccg
    14821 tttcggggtt gttcgatcgc cgagattttt ggacctactt caagagaaga ggatagtgaa
    14881 agagttaggg actccaagag gccggtgagg gatctgggga ccgccattgc tgtgcggaag
    14941 gatgctcaac ggctagggga gactttgttg ctcaaacaca gaagccttca actacttccc
    15001 aaaacttttt ttttatgaag accccacatt agacaggcga ttgacagcga attcccgaag
    15061 atttccctta tcgataacca gctgacataa tttcagcttt ataccccttt cgacgtgtcc
    15121 ctgcccagta gcggcggtgg ctgagctagg aaaatgatga cgcctgtcgc atgaggtaga
    15181 attctcgaat gaaattcaag ctacgtagcc tgcgtctccc tccatgataa gagtttgaag
    15241 gcgtgaggca agagagagag ctacgctgcc caccggatat ttatcccatt ccagagcaag
    15301 catccctttc tacatgatat tcccaggcca tatattttaa ggtcattggc tcgcacaatt
    15361 cgtgagtata tgcaaccgaa tccagtatcc atctaatttc gcaatccgcg atttcccaag
    15421 tctaacgctt tagttcttca ggcacactct ttccaagatg cgactgcccg agttctcggc
    15481 cccggcggtc gccgcgtgcc tcctcgccct cccaaagcta tcgtcagcct tctatcttcc
    15541 tggtgtcgcg ccgacatcgt acaagcaggg cgacgccgtt ccattatatg tcaacagcat
    15601 caagcccggt cccgcctcag atacgacgca gctacagtcc gtcatctcgt acgactacta
    15661 taaccccata ttccaattct gcacgccgga ggatgggccg cagcccgtgt cggagagcct
    15721 ggggagcatc ctctttggcg accgcatcat gacgtccccg ttccacctca agatgggcaa
    15781 gaacgagacc tgtctcccgc tctgcaccca ggcttacgac gccatacgcc taaagttcat
    15841 caagaggcgc atcgagcagg ggtacaagat caactggctc gtcgacgggc tgccggctgg
    15901 cgagcagaag gaggacccaa cggacgggag caccttctac accccaggct tctctctcgg
    15961 tagtctggcc gaggacggct ccgcatcttt ccacaaccac tacaatatct tcgtcgagta
    16021 ccacgaggtc cagcacgata agaataacga cgatgggcag acgtggtctc gggtcgtggg
    16081 cgtcattgtc cagccggagt ccaaggcgta tccggccggg aatagcgacg aggattgcga
    16141 ttccgtcgac gatgagcttg tgatcgggga aggcatgggc ggtgcggagg tcaagttcac
    16201 gtacagcgtc ttctggatcg agtcgaatac ggcgtgggca acgagatggg acaagtacct
    16261 ccacgtctac gaccccaaga tccactggtt ctggctcgtc gacactgcca tcgtcgtcgt
    16321 cattctcgtc atgacggtga tgtccatcct cgtgaggacc ctcaagaagg acattgctag
    16381 gtataatcgt ctggatgaga tcaacctgga ggacctgaac ggcacgtcag tggtcgagga
    16441 tggcggcgtc caggaggatt cggggtggaa gttggtgcac ggcgacgtgt tccgcaaccc
    16501 gtcccagcct ctcctgctct ccatcctgct gggtaacggc gctcagctat ttgtaatgac
    16561 cggctttacc atcgtcttcg ccctcctcgg gttcctttcg ccatctaacc gcggatccct
    16621 cgggacaatc atgatcctgc tgtacaccgt cctcggattt gtcggtggat acgtatctgc
    16681 gcgggtctac aagtctatgc aaggggacaa gtggaagcag aacatcgctc tcactcctac
    16741 cttggttccc ggcgtcgtct tcttctcgtt cttcctgctg gatctgttcc tgtgggccaa
    16801 gcagtcgtcg ggggctgtgc cattcaccac catgctcgtc atcatctcca tctggttcat
    16861 catctcgatc cccctatcct tcatcggctc gtggctgggc ttccggtcgc ccgcgatcga
    16921 ggcgcctgtc cggacgaacc agatcccgcg ccagatcccc ccgggcccgg gctacgcgaa
    16981 gacgatcccc tccatgctcc tggtgggact cctgccgttc ggcgctatct tcgtcgagct
    17041 ctacttcatc ttgagctcca tctggttcag ccggatctat tacatgttcg gattcctctt
    17101 cctctgctac gcgctcatga tcatcacctg cgccgccgtc accatactca tggtgtactt
    17161 cctcctctgc atggagaact atcactggca gtggcgcacg ttcctcggag cgggcatgac
    17221 gggaggctac atcttcctca actgtctcat ctacttggtc accaagctca agctgagcag
    17281 tctcgtgggc attgtgctgt acattggata tagcgccctt atatccttcc tcttcttcat
    17341 cctcaccggt acgttgcctc atttgtttct cttgtccatt gcggtatctt tgttactgac
    17401 tgaaagaaaa tctcaggtac gatcgggtac tttgcgagtt ggtggttcgt tcggaggatt
    17461 tacggctcca tcaagattga ttaggagggt tacgacgtcc catgaatcgc gcaatgcgcc
    17521 gcgttccaac agcttgatga accccctttt ttttttccaa cgctgtattt tatgtaatta
    17581 ctaattagcc acccgatggc gcgcgtgtcc gggattcatt gcgccaggct acttcccaac
    17641 ccaccacgac cccttcatgt tagaagttag aaggcgggcc cgtccggccc ccgcaggcat
    17701 tatgtagcac attagcctcg tttctatgtt ccacccgccc gtctcctttg aatctccggc
    17761 accccgctct ctcctttgtg aagatcttcg acacttgttg aaatgtgccc gctccatagt
    17821 gtactagacg gagccttcaa tgcccacttc tggctataga aggccgagtg tctggtccaa
    17881 gctaatcttc ccattatcac tttacaacgg catatcagga agcttgacga atgttagact
    17941 ctcttctcaa cttgtctcca tcaacatgaa cccctgatag acaaaccgag ctattatgca
    18001 cccggtttct gcggcttctt tctttctcga ggtagtagct gcgtatgcat aatacgtagg
    18061 tacgtatgta caagtcttgg agggaaggaa gtaacagaga catccttcaa tcgtcgtcgt
    18121 ccatgtcgtc gatgctcgtg aactggaact gcttcttctc cccaggcgcg gcggtggcgc
    18181 tcggcggcgg cccacccacc ccgcctgtga tgctcgcctt ccgccactcc tcctgctccc
    18241 tctcccgcgc cttttccctc tctatcctca cacgctccct ctcctcccgt atcctcttct
    18301 cctcctcctc cctcgcgatc ctctcctcct cctccctctg cttcttctcc tcctcttccc
    18361 gcaccttcct ctcctcctcg gcggcggggt cgtagttctt cgggtctatc ccctgctcct
    18421 ccagcatctg gttcctcgat agggccccgg agcggatctt gtcctcctcg ggccaggggt
    18481 agaacatggt cacggcgtgc gggttcaggt ggaacgccac ggggtccggc agcgacgtgt
    18541 tcgtcgaggc tagtgtctgc tgcgaggggg gtagctgcga cgcgggagtc gcggcgctgg
    18601 gcgtggccgc ggcgctctgg ccgttggcgg cgggggtcga gtccccgccg gtggccgggg
    18661 cggcctggat ggcgttcagg gcgccggggg gtggcatcgt ggtcttgctt atgcggcgcg
    18721 cgtagctgag cagctcgtcg taggtgaaag cgtagcctct gctggcgggg tacgtcgtca
    18781 tgggtatgga ctggacgtct ttgcgggtgg aggcgaggtt ggagatgcat tcacggattt
    18841 ggtcgtcgag gagtcggctt tcttcgcgga gtctttggag gcggaggtag ttgttttggt
    18901 gggcttggac tatagatggg tcagcgggag ctcgtccttc aaagtatggc ttatgatcgg
    18961 gctgaatgca ccttcttcta gccctttgca gaggttcttg tctgcattgt cgagatcccg
    19021 tgcttgggcg gccgacgggt tgtattttgc aactgagtcg atgaggatcg tgagggcgcg
    19081 ctccagccgc tcgaagcggg tatcgatcac cttgtccatg ctgcagaaga agcgaggcca
    19141 aggctttcgt atagtatcga ggagcagaac tgtgaagccg gaattgaaga ggaatggttt
    19201 gtcggaggag aggtgtatcg cgaggcgacg aggctggaat ctcttgtggg tggactcaga
    19261 gggcgagctg gtgctacgtg atcctattgg ccaccggatg acaagtgggt ccaccaccgc
    19321 ctgctgccgc tgctggacct cgaacgaccg ggatttcccg caacactttt caaccgtcaa
    19381 aaccagcttg cttctgtacg atttggcgac acctcccggt caccataatt gcgtctcacc
    19441 cgaatcccgt cacgatggtc tctcctgtat gtgaatcgtg gcctatttcc ggcctctccg
    19501 tgatcaattg accctcccgc gcgcgcgctg gatccgacct cagctgacca actcaactct
    19561 agactcctcg cctcggctct tacaagagcg tttacggtcc taagtacgcc tacccgatcc
    19621 ctcctacgat ctgtcccgga gataaatcgc tctttcccct cctatttcct ccatgctaac
    19681 gtgtccggtg caggtaccac taccagaccc atctcttcgg ccgcagcgta aagcagctca
    19741 ctcgcacgtg agtctccgcc ctccatccat aacttctcaa gccccagagc ccccgaccca
    19801 tggagacgaa gcagtacgat atcaggagcg tgggaattga gaggggtgaa ggaggttccg
    19861 tgtggaactg ggcatatgtg gcgcttcggg agggcgagtc cagcaacggg gagggcagac
    19921 gcgataaatg gacacgagtg ctgacccgtt cccccaaata gtggcttcta taccgccaag
    19981 ttcggtggtg ccgccgtggt cggccttctt ctatacgtct ccggcattcc caaggtgcag
    20041 aaggatgttc tgtcggtagg tcgacacaca tgtcctcgat ggagacagga cagatgctaa
    20101 ccaccttcca gcctctccct attatcggcc ccctgaccga taagcctgtg gttaacgagt
    20161 cggactctgt aagataccct attcttgttc ttagccatgc tttgtcgtcc acttctaata
    20221 cagtctccag cctttctaag cagcttgctg cgggtgtttg ttgcccttgt tggcgcattg
    20281 ccctccatgt cctatctcgc ttccagctgt acaaaacaca atcttcaata gaattagagt
    20341 ttgttgactt ttccagtgtt cttttgtgac atgtgaagct ctgcttgcta tctgtgaacg
    20401 tgaatgcagc caagcctttg aatctcgggg atcctggtga actcaatctt tgctaagtcc
    20461 ttttcctggt ctggagctct ggggtggggt ttaagcaatt tgtcttaaat acccttcaaa
    20521 gatatcggca tatgaagggg tggattagga tattacacag gtataaggca ccttggacgt
    20581 ttgcaagccc agcagtatgt attcaatccg tagtgagtgg ctcataatcg agcgcgagcg
    20641 cggaccgggt ggtaagagaa ggggtgtgta ctaacaaaag atctaaactc ggaggatgta
    20701 atctcccggt gtcataacaa tatgaatggc aagccactac cacaaagata tttaggaccc
    20761 tagactgctc ttggtttttg ccatcacact ctctcccttg gatatcaggg ttggttagta
    20821 gcgaggttca tcactcaagg gccgtgtgga atacataccg cacagtgcgt ctcgagcagc
    20881 tcaaggaagc tccaactcac acctggacga cactgactga actggagtct cccatcttcc
    20941 agtcctccag ctcggccagg ctggcactaa cccacaagtc atggtataac ttgactgtta
    21001 tttcctccac atctcccctc ttccatctcc aggactcacc acacctctca tcccccatct
    21061 acctatcttc tgaacacgac cacgaacacg aacacgtatg tacacttagg tgcggcccct
    21121 ctcaccaaga tggcaatgtc tcaaatatgg gccagcgaca tccttaacga gacacttccc
    21181 cttgcaaagg gagctattct cgtagtgggt ctggccctta tacttccgga tatttcaatc
    21241 aatggtgtgt tgagaggcca tcttcgaccc gtccttccat tggccttcat cttcgtccct
    21301 ctctggggct ggttatgttt cgtcaccaaa catgtaccgg agccttactt ggtaaactcg
    21361 cctccactac ccttaccatt ccttttcaag tcacagagac tctgtagtca ctaacttcca
    21421 aaaggatgag gtattccaca tcccgcaggc gcagaaatat tgcgagggaa agtggttgga
    21481 gtgggatgac aaaattacca cgcccccggg attgtgagca acacaccatg tctcctcctc
    21541 ctacgcctct tgcttacgtg tataccaggt acggcatatc agtcttggct ctccacgcaa
    21601 gacttctcgt gtcgaagctc ggctgttcgg tattcaacct ccgaagcgtc aatgtctggt
    21661 gcatcacgct cctcacgtat ctggctggca tatgccgctg ccagatcgag gtgaacctgt
    21721 ccaagtcccg aggccagtcg cggttcaagc cgatttcagt ctatgctata cataccggct
    21781 tcaacatcgg tttattcccc atcctcttgt tcttcagtgt gctgtactac actgatgtca
    21841 tatcgacact ctcagtcctg ggcgcatact cgaaccactt ggctcgtgta tcgcgtccta
    21901 cgacctccat caagagtgac gtttggactt tggcacttgg gattttcact ctctttatgc
    21961 gccaaacgaa cgtcttctgg gtggttgtgt atatgggagg tttggaggcc gtccacgcca
    22021 tcgagacaat agctgcaaag ctccccaagc accgagcctc ggggcccgcc aaatctgttc
    22081 tttggcgcca ttgcttcagc tcttccctcg gggatatcca tgatccgcct ttcagccagg
    22141 cctggcccga tggtaagtgt ctctccccgc atctcgatcc accacgtgtt ctgacgagtt
    22201 agacttgctc ttcacggtcg tgagtgtcgg cgtggctgtc gtctccaatc cgctacggat
    22261 cctcaagcag gtgtggccac acatcgcgac aatggccgcc tttgccggat tcgtcgcctg
    22321 gaacggcggc gttgttctcg gtaggaaacg tctcccccag cttcgtgtct tcagccacta
    22381 acaggctaac ccataggcga caaatcgaac cacgttgcga cgatacacct tccccagatg
    22441 ctgtacatct ggcccttctt tgccttcttc tcggcgcccc tgctcctgcc cgcggccgtc
    22501 tcagtcggcg aggggacatt ctcccttttg cggcgtctat tctcgacttc tggcgggaag
    22561 ggttatccta ccgctcatgc cacaggcgca cttaggagtg aagagcctgt gtttaagcgg
    22621 gtgaagctca actacgtcaa cttctcggaa tcgacgccgg tggagcagtc ctttggggct
    22681 ccctctcgat acacggtggc cggcgcaccg cgctggcggg tcttgatctg tgccgccctt
    22741 cttcccattg ttgctgcggt agccgtcgtg gtggttaagt ataacaccat catccaccca
    22801 ttcaccctcg ccgacaacag acactacatg ttttatgtct tccggtacac catccgacgt
    22861 ccaggattgt tccggttcgc cctcatcccg gcgtacctgc tctctgcagc tttggtcctg
    22921 ggggggctgg cccttggcga ctacggaccg ccttcttctg ccatgccttc cttcaaccac
    22981 cctttcctgg agccaccggc gatgaaaggg ccaccgccca cctcgggacc atcgcgaagc
    23041 aagggaaact gcgaagtggc agcccaatcg agggccgacg cggcggccac cgaggcgtat
    23101 cccgagggcc ctccctgtgt cctaatatcg cacctcgacg cgaacggggc cgcctcgtcg
    23161 acggtcccgc taaccacggt gataatcctc ttcctcgcta cggccctgtc ccttatcacg
    23221 gcccctctcg tcgagccgcg ctacttcatc atcccgtggg tcatgtggcg actccaggtg
    23281 ccggcttggt caacaaaggg cgcccccgcg gtactctggc gcatacccgt cgtgcggcag
    23341 atcctgcttc tcggacggat catcgacctg cgcctcgtcc tggagacgtt ctggttcttg
    23401 gctgtcaact gggcgacgat gagcatcttc ctctccaaac cgttccagtg ggtggccgag
    23461 gacgggacgc tccttgacgg gggacgtctt cagaggttca tgtggtgatg ggcacgtcgc
    23521 cgcggaagca acttgcacat tattagttgg gtgacgggca cgtcattgtg gaagaaactt
    23581 tgtacactat cagttgggcg gcgcaacgga ggcggattgt gttctgcgat ttggggatac
    23641 aggcgcaaag ggggaggcac gggcatgtta ccagcgctaa attcaaagca acttgtctca
    23701 tttcaagaga gagaccatag attacatgta ctcgattgcc cctctcgtga gataagatat
    23761 gatttatgta tgtttgttaa aggcctgggc tgcgggttct gcttcccctg caagctcacc
    23821 agggaaatat tcctacccgg gaaaaaaata aaacacaaaa cgcctccagc catgaaaact
    23881 cccatcccct ttgatccatc ccccagccta gtccataccc gtaccgatcc atattttata
    23941 tcatgcttct cgtaatcgtc acctcgattg tgtttcccat gcctgggtaa accgcccttt
    24001 cccgtttccc cattccatac ccaaatcttg ccctttccca agctttaaaa aacatgcgac
    24061 agaaagaaag agcctgtagg tagatcttgg tgggggcctt tttatcttta tctgttcaca
    24121 agctcagctt gtcgatgctg aagccgtcat tactcctcac cctcttcacg acacccagct
    24181 tgaagtacct ctcctcgccg gtcgccgtcc ggcccccgat ataccacttg tccgcgccca
    24241 gcacctcgcg gaagccctcg ctgctgctgt cgctccccct gcggcgggcg ccggggatgg
    24301 gcatgccgga gcgcggcgag aggacggtgc tggggctgcg ggactgctgg ggctgctgcg
    24361 gggggatggt ccgcggggtg gaggctgagg agggaggcgc ggtcgcggcg gatgtggagg
    24421 tcgcggtgcc agagctggcg ttatttggag aagtggaagt ggtaggagtg gtggaggagg
    24481 cggttttgtt cggttgttgg tgcgcgggct gctggcggat ggcggagaag aaggtcgaga
    24541 agaagaaggg gcgctgggag gaggacattt tgggtggacg gagagggaag gaggaggagt
    24601 ctccgatatg ggtgttcctt tcgttccgat gtgtcgtcgc caaggtcggt cgttctagcg
    24661 gccctcgtat ggtgtgacga atgtcaaggc aggccggcgc ggggctgctt ctggtcggtc
    24721 cccccggatt gttcgatcgt agatgaccct aatccgaggc ggcaaggacg ggaggtatcg
    24781 cggtgttgta attccgagcg aagcccagag ctcctctcgg gttgcctcgc ggaaatgagt
    24841 tgagtgtttt cgcgccacct gatcgagaca atgctctcag ctttcctccc cttcggaaat
    24901 tatatcccac ttcggagttg ggtagttttc tcgtttatcg gcaaagtatc gcgcgggttc
    24961 gaaatatttt cctgtgcttt tgtaacatac gagggaatcg gagaaccggg gggggagggg
    25021 gggggggcgg cgaaaaacgg ttgcttgtct tcaaagtcaa gaacgtcggt ggttccgcga
    25081 tgtgcgtccc tgacgtatgt tatacactac gcctgggtac atttccccat gtgtcggcca
    25141 atgtcgggaa gggtgggctt ttttggcctg actcgggtag gtaaaacttt gttcggtttg
    25201 agtaatcgcg gggttgtcat aggcccaaaa gggcccacat cgccgagcgg gaacatttga
    25261 atgggtcgtc accgagggtg tggcgggcct atgttctctg gatgacttgc ttgtacgcgc
    25321 aaactacggt aatgggtatc tgtacaaggc acttcgttgc aagtttctgc tagcgccagc
    25381 gagggagtgg ggagaaccgg ggaaacggga gatgggaaag tgcgagcagc gctcccgcgc
    25441 gagacaatct ggtgactacc gccctcggat taaggcggcc ctcggggctt ggagtgagtg
    25501 agtggcctga tacctgcagg cagctgtatg gggtcccccg gcattggtct caaacaggta
    25561 cttgtatgta cgagaaaacg gaatcctgct ggtgatcgag attcgagggc atgaagccgc
    25621 tcaaggagtg ccgcttttca aggactgagg ggcagaggga atgatcgcag agtcccaact
    25681 actcgtacct accccgcggc cttgcccctt cctcgctgca tcgctgcatc gctgcatcgc
    25741 tgcatcgcag atgtgatcca cctgtccgag ggctgtcaat cccggggtac agggatcgtc
    25801 gtcattggct tggctatcta ttgctcttgt tgcggtaggt agcaggttga atatgtgtgt
    25861 agtatgatat agctatgttt ccctttctcc acgctccctt tcaaaatcat ggaggctgaa
    25921 gctacatgaa gtcaggcgct tgcccaaggt acatgtagtc ttcccaccct gagacatcta
    25981 cttgtaccca tggttatcat accccgccat caaagccccg cgttccgaca cacacacgca
    26041 caaacagata gaagacaacc caagttcttg ctcaatcgaa cccccacaga ggtgacaccc
    26101 ttcaaagtta cgacgggcag ggagtgtctt ggcccttgca ggggatgcga cccttgcgaa
    26161 cgcatatgct gcccttgtcg ggacagtctg taatacacta cataatactt gggccactcg
    26221 atatacgtaa tatattctct ccttttatct cattctctag gctccctact ttacttatta
    26281 aaccatatgc tgcagtccca cggccagctc agctgtaagc cagatcaata tggtaggcct
    26341 ctcgagcgtg cacagtgtac cacatccccg tttcagacag tgtacgtaaa tggatgtgga
    26401 aagtggggca tcaatgggaa ctggaaggaa gtaaggaatg gatggtatta gaccatgagc
    26461 ccagcctggt gtagtacaat acaaactaca agtccccggt gacatgtttc ccagcatgag
    26521 atacaccagc acgggcattg ggcatgggtc attggagcac acattaccta ttcactgggg
    26581 tttatgttta tggggcaagg tgagacctga cattagttga tgggtacctg ggtgaacttg
    26641 attagaaatt gcgactcttg gaattggaaa cttccagaag ataatacacg acctctagta
    26701 tccagtgggc acaacctacc acattagcat tcgagtctca ctggaatacc ttcgcccgca
    26761 ctctcactca cacactcatt cacacccaca tccacacccg cgtggcctca cctttgacca
    26821 ggccagggca agccttggat gaaaccagtc acagcatatt ggatataatt aattagctgg
    26881 aattcgctcc cctggtaccc cacgacgcga cacttttgaa gtctgtccac atccacacga
    26941 caagtacatg tgccccaccc tcgacgaact tgacgcgcca gcttctcttg tcccgcattg
    27001 aaacctaata attcaccaca cgccttaacc cagactctcg ggtctcagat cacctaagac
    27061 atcgtctttt accattcatt ttcatcatgt catctatcca attaaaggag gaaggcaacc
    27121 ggcaattcca ggctggaaac tttgttggtg cggaaggtct ttactctaaa gcgtaagttt
    27181 actaatagtc tctcactcat acctggggcg caaccttatg aagatggggg ctgcagtggg
    27241 cagtgggcag tgcttcttgg tcgcaaatca taaccaacca tgcaccaggc acggcatcca
    27301 gggctgcccc cctgcatccc ggagactccc gaaaagaaag cttgactaac caccggccat
    27361 agcatcatcg ccgatcccaa gaacccagcc ctctacacca acagggccct ggcccgtctg
    27421 aagctggagc tccatgagtc agtcatcgat gactgcgagc gctgccttga gctgaagccc
    27481 ggcaacatga aggcccacta ctacctctcg cagtcccagc tcgccatccg ggactacgag
    27541 gccgccctgg agcacgccct caaggcccac cagatctgcg tcggcacggg cgacaagtcc
    27601 ttggccgcag tgacggccca ggtcctgagc tgcaagaagg agcgctggga ggaccgggag
    27661 cgccggagga tacgcgaggg cgccgagctg gagaccgcga cgcttgacct catggagagg
    27721 gagagggagg cattgctggc cggggcggaa ggcgagttcg agcggaagga cgtgcaggag
    27781 gagtgggacc agaagattgc cgagctcaag aggacctttg aggcggctag ggctgcggac
    27841 tcgaagaggc gcaaggtccc ggactgggcc attgacgata tcagcttcag tattatggta
    27901 gatcccgtca ttgtatgttt accgaatccc ttcccttccc cctccctacc atgcgttttg
    27961 aggctcatgg caagcaacgc tgttcactaa cacccggacc agaccaagac gggtaagtct
    28021 tatgagcggg cgtccatcat ggagcacctc cgtcggcagc ccaccgaccc gctcacccgc
    28081 tcacccctgt acccctccga gctgcggccc aacctcggct tgagacaagc ctgcgaagag
    28141 ttcctcggcg agaatggctg ggcagtagac tggtaggagg ggcgccagac aaacgaatga
    28201 aggcattggc ccggcttaat gtctcttaat acttttatcg gctccgcatc acagagtcac
    28261 ggcttcatga gcgcacggta tattttctgc attgcaaggg cactggcgtt ttggtataca
    28321 ttgggggagc ggcgagcatt catagtttcg cgcgaaattc attcccattc cattggtcat
    28381 gttcatgtta tgctgcattg atgtttgagt gttgctgttt tggagaaatt aggttggcct
    28441 tggtatggga tgggtcccgc ggttcccctt tccctttcat gttgccttcc gaccgctgct
    28501 gcccccatgc tccttccttg ccagtatgac cctcacttct ccaacctcta ccagccagca
    28561 ctctccctgc tgtacctgta cttccatcta gactagacta cgagctccga actgcctccc
    28621 tacgatgact agacccatca ctctgagact tacttacgat ttggcgagaa gcagccgacc
    28681 caagaccctc ttcggcttac ctgtacctcc tctggagctc cctacagctg aacagggaag
    28741 gaggttacca cctagtgcca acagaaaatg ccttcgtgag ggaaagccgt ggcagccaca
    28801 acggcctcga ttacttctga ggagtaggaa cgcgagatca aatagatatg cccataccca
    28861 tatccttcga cgagccgcca cctcctccca tcttgacggc acagcccgat tgaggccaac
    28921 aatgtccaag gacggccaaa acacaagttc cactagtctg ttatatttac tgtttacttt
    28981 tactattatc tcagcaggga ataaaaaacc acccggtaat gcacctgggg tttcatcgct
    29041 tgtctttcat ctcgagtgtc taaaatcgag cgtctggaga tgttggtcct ctaccacagc
    29101 ttcaccgttc tgtgccacga ctctgtagag ctagtcaacg gcaggatcat acgctcgcgg
    29161 gactgccctg gtcgtatctg ggccatactc tgtgccctct cctacgatgg attccaccag
    29221 ctccaggagc tcccaccatt accggtaccg ccactgccag atccacccca tcctcaaggt
    29281 atgacgaacg gcgtgacaaa cggcgcgacg aacagcacga cgaacggcac aacaaatggc
    29341 atgactaatg gtaggacaaa cgatttcgga ccccctatta gcaagtttat cacggaaacg
    29401 cacgacgcct ggtacttgag gtacctacag gatatccacg gccagtgggt acagcttggg
    29461 atgatcgacc cggccgggac catcctcccc gactgctccc gtctcccgtc ggccgccagg
    29521 gctggtgccg cgccgcgcga acccaagcat cccgcggcgc gtccgggata ctactccttc
    29581 gatctcagct cggggatagc aattgactcg tggtcagcca ttgtggtatc tgccgagctc
    29641 gccgtcgagg cggtctagga gctcttcgtc aggcccggca ccgattggat ccttgagccc
    29701 atgggggagg tcctcgccct gtgctaaccc ccgggccatc acgccaccac gaacatggcg
    29761 ggcgggcact gctacatcaa caacgccgtc gttgccgtgc aggcgatgcg ctagttccac
    29821 cgcaaataca gcaatgagga gaagccccca cagattgcca ttcttgatat tgacttcaac
    29881 cacggtaacg gcacccagga ctacttcttt acagaccctt cggtggtata cgtcagcatt
    29941 cacggagaag acgagtatcc ctattacacc ggccacgcga gcgagagggg tgcgggcaac
    30001 gcgcaggatg caaatttgaa cttaccgctg gctactgggt cgtctgctga ggagtatatc
    30061 aagaagctcg accaggcggt ggagtttctg gaggcggcgg agcctgaata tctggttgtt
    30121 agcctcgggt tcaacaccta ttatcgggac ccacagggtt tctttgacat tcaaacggag
    30181 gactacgtac ggattggggc caggatacgt tgtcaatccg gtttgcaaga tattcctgcc
    30241 gtccttctac ttgagggagg gtatgatacg gagaccctcg gggcgaatct gcttgcgttt
    30301 ctggaaggat gggagaatcg tttctaggtc gcgtggaggc aagctagggc gcgagagtcg
    30361 tggcacggga gacccaggcc ttcttaatgc ggggcgtttg aggatctaaa gtccgctgaa
    30421 ggacggtaac tgttttggtc tttgagaact catagcggca tccatcgggg ggtctttttt
    30481 ttcacagact ccacggcgta ctcaatcata agcgtagttg gatttgtcgc tgatgccagg
    30541 cctcaatgcc cgagtttgct ctttgtttgc ggctatccta tgctatacct cgtggtaccg
    30601 cgaagcactc agtattgctg cccccccttt cctgacgtgc tattattaaa cctgccatcg
    30661 aaccatctct tccggttggt tgtctgagac tgcgacgggc gtctgacggc cgtatatgaa
    30721 agatgggcca ctagaaaagg cgggaccggg gatggttcgc gggtgaggtg agaaggacga
    30781 cacagggtta tgagcgacac tgcggcaccc aggagggcga agcggggtgg ctgctgtggt
    30841 gccgatgcga gttggaggta gggcagccag gcctacgtaa ggctcacgcg gtaccattcc
    30901 tggtgatggg cgttccaata gaattggaat cattggtcct acagcgcagg gacgagtcac
    30961 agaagcggtg gtggcggaaa ccgtccttat aaaggaagct tcgggacgac tgcaacggta
    31021 aaatcttgcc caagggcata aagattgaaa gcaatactat tgcaacgctg ggagcggctc
    31081 ttgttgacgt ggtattattg ctatctgccc acgagcccat tcttcagcga gagtgggcgg
    31141 cggtaatacg gagttgtccg agatataagc aacatagcgg cggatttttc cccttcaatc
    31201 gggcttggag ggtacagccg ggccgaggaa acgggtgttt tggggcagcg acttgtcttg
    31261 ccaaacgttt gtctcgggcc gtgtgcaagt acttttcccc ttacccccca tattatgtgt
    31321 catctgtgcg tgcaagtatc ctgcatccgt caccagtcac cctccccctc ctggagccca
    31381 aggggtggta gtacccgata tacctgcggc cacttattca tgagaactgt tcgactctcc
    31441 tctcaccctc acccgcaccc gcacccataa gcgacgctta atgtcttcat atcgcttgta
    31501 taaatctaaa cattctctac agcctttgac tcggatgtac ctgtattatt cgtatgtact
    31561 tgctcacagg gccccggggt tgggggggga gggagtgact ggccgagcag gggaagtttc
    31621 gggccaaggc cctagctaat aatccgacag ccggggaacg aacagggtcc ttccgctcct
    31681 ccacttgtct ctgaagctcc gtaccttaat gatccagagc tagctattag tggggcttta
    31741 gcgtcgatcg ggagcaagcg cgctcgcgac catcaactct cggagatgtc ggttatccgg
    31801 agtatggtat tattccggct tgtagtctaa gactaaagta ctcagtagcc acagtcgacg
    31861 acgactaacc cgcctcgcct gaccaaccgt ggaatctttt aacgggccgt gtgattgctc
    31921 tgacggagtt gggcgggggg tagagcagag gaaggagggg atccagaatt cggccccccc
    31981 ttcccgtctt aagcgcccgc tggtcttggc acgcaaggat gggcaatgtt tgtggatacg
    32041 gggctcacaa cttcaatccc ttcccttggg ggggagacca acgcacaaac cgaggatccg
    32101 aaatcgtcct tccccagtat tatttgtaca agtatgtgtg acaaaatttg gagatcctat
    32161 ccccattttc gcctcatatt gcttcataca ggtatcttct gtttgttggg tggggagcgg
    32221 ccggggagaa acaattgagc aaatcgaatg agaggagagt acgaggacga gttggccatc
    32281 agagcgctag aagttttcta ttggttgaat ggatgatggt attgctccat acgcgttatt
    32341 agggtaccga actgtcgggt ctcacgggct gattttgtac aggcttgtac cagtaggctt
    32401 gtaggccgct gcccagagac cgatgcacgt catgaccgcc atctgaaggc tttcccgtga
    32461 gaggctgttt cctgccgaat tcccttgaaa ctctgacatg ttaggaggca aaagtaatta
    32521 tcagtattct ttcccgaact tctgtcctcg ctcatataag ttgcttgcga agaagtgcac
    32581 tcatcccacc tcgaggaagc aaggggtaac tcgacaggac ccttggtgtg tacaaacgag
    32641 tacttgaacc cgaaatgtgg cccccatcac aatgcgcccg gctgcccaat cacttcaatc
    32701 tgttggctgt gttcacttgg cggctgcact gatcacccca aacttgatct tgccaagatt
    32761 agcggtcaat gtggccgaaa gggagggaca gtcagtgcgc gcacactttc tccccggctc
    32821 cttccccgat cccttgttct ccctgctgcc ccactcgagt acagtccccc ccgcatcgaa
    32881 gttgggcgct tgcttgccaa cacgactgtt ttcccactgc cactgccacg ccgaaggaag
    32941 gttggatcgg ctttccttgt cgcgcgcacc gtcccatatt ctctccggct tgccgacttg
    33001 ccactcttgc ttgtagcccg aaaagatatc ggctcgtgct ttggcttgtt ttcgtggggc
    33061 gcgagcgcta atatcgctgc ccccccccgg gccctatctc aacttcccgt gacctgtagt
    33121 aatacttgaa ctttggcctt attctctcgg tgacctggca tcgcatcatt gtcgcacgac
    33181 ccccctttcc gcccccttgt ttcttcttct cccccactat tattcctcta ataacatccc
    33241 cttctccttc tcaagtcgcc gttcgacatt tgggagacgg gactgttgac ggtgcgagtc
    33301 tcaccaccag cgataacgag gcagggctgt tgctgcacgg ggcggattgg actctctttc
    33361 ttccccgctt cccatctggc tcccctgaat ccgttttccc accagccaga atagcaacgt
    33421 ccgccgcccc gtctctcgcg ccgtcgattg tggtcgctct tcgcgctgtt ctttgcgcca
    33481 tcgaccgcgc cttctatcac actgccccct acttcccatc gctgtcgccg tcgcgatgaa
    33541 gattggctgc cttcaatttt cccctgtaaa gggcgacgtc aacaataacc tctcgagggc
    33601 cgacgctgta ctactccgag agaaccccga ctatttggat ctgcttgtgc tccctgagct
    33661 ggcgttctcg ggtatgtatc cgctctgtta cagcgcacct tgccccttcg cccatatctc
    33721 ccgctccgtc ttcgtggggt aggagatatt atcgcggccc cgtgcacggc agatggggct
    33781 tctgctacga atgtcaacga tgtcgacaaa tgaaatgccc cttcctttcc ttctgccgtt
    33841 gcactttgtc cctgggctga cccgtcgtga acaacaggaa gcaacttcaa gtctctccaa
    33901 gacatctacc cccaccttga gccaaccggt tcgggtatca gcagtctttg ggcacgcacg
    33961 gtcgccttga agtacggatg taccgtcatt gcagggtatc cggagaaggt agacgtatca
    34021 ctcaagtggc ctgcctctcc agagtattac aattccgcca ttattatcaa cgatgagggc
    34081 gagaccgctg gaggttaccg caagagccat ctttacggtg ccgacgaggc ctgggcactc
    34141 gagggacagg atggcttctt ctgcggcgaa gtcgcaggtt ataaagaaac gaccttgggt
    34201 atttccatgg acattacgta tgattcacca tcatcttccc tcccctcaat catctcgcca
    34261 gggtgttcca aggaagcttt gagtggccaa cctaacaaac ccttcttgcg tagcccatat
    34321 cgcttccagg caccctggat atcattcgaa ttcgcattcc acatcttgaa tgtgcgttcc
    34381 aacctggtca tcgtttccat ggcatggccg acgaatcacg aggcatcgct cttcaattgc
    34441 gagccgcagg aacccgacat ggagagcctg atgtactggc tgtcgcggct agagcccctg
    34501 attcacaacg aaaacggcga ggaaaccatc gttgttttcg ccaaccgtgc tgggtccgac
    34561 gaggaagtgg tgtacgcagg caccagcgcc gttgtgggca ttcgagatgg cgaagtgagt
    34621 gtgtatggta tcttaggacg ctgtgaccag ggcctcctcg tggtggacac ggacgaggag
    34681 ccttacggaa agctggtcta ccgccccgaa ggctctgtcc tggtcgacaa tatgcaacag
    34741 acattctaca acatggaagg agtagaggag cccagcacac aggccgcccc ctcgagatca
    34801 cagcatcagt cccctccctc gcgaccaaag cctcagtccc ctccctcgcg gtcacaacct
    34861 ccgccccctc cacccccacc cccgcctcca cacccagctt cgcccccagc gatggcgaaa
    34921 aaggcgtcgc gacccgcaac tacagcagca ccgacgccct cagagccctc gacccgaccc
    34981 gttgtatccg gcgttggctc ctcgaaacgc agagacacac ccaagttgtc tctccagact
    35041 ggcccggaga tccatgacgt gacgtatcca aacatcccga ctccgacagg cccaagcccc
    35101 acgcccatat cacggcgacc gcgcttctcg atccagccgg cagaatcctt gacccagcga
    35161 tacatcgact cgagcgaata cacccacacc ccgcacccca tgcactacac gccggttgct
    35221 agccgtcgaa tcctgggagg cgaggtgctg atagcccagt cggcgtcgag cggtgtggac
    35281 aacggtccga ttaagccttg ggataggtcc gcccctggtc gaggagacac ctcccctacc
    35341 aacaccgatt cgacagactt tacggggatc agctcaactc ttacgggtag tgtaacgggc
    35401 gcatatcgaa agatggacac acaccgaggc tccaacatta atacccgatt acccaccttc
    35461 ccggaagatg aggaacccca agaggtgatg ctcaaggcga ctagcctaga ccaactggca
    35521 gccaactacg cgaagctcaa ggaggaaggg cttaggaaga agcggggtca aatcccgcgt
    35581 ggtgagggtc aacgccaaga gtctgaacca gatgggcggc aagacatggc gggaataatc
    35641 agcaggctgg ggaaggttgc cctggaccag cagcagcgga ggaaggattc cattcccggc
    35701 ccttcgagcg atacacgcgc gtctcctcca agagaccaga gagtggcagt cttatccaaa
    35761 tcaacccaac caaagagctc cgccctcgaa gaccttcgga agggagaagc atccggaagc
    35821 agccatcgag gcgtccgaag tgattcccgg ggtcggggtg ggtctgtccc cggaaggacc
    35881 tctcctacct ccggccgcac acctccgagg agtaagggtc gtgcttcggc tcccatagat
    35941 cctgaccgag aacaaagccg tgggcgacct aggcagacca aggaagatgt ggcggccgca
    36001 gccagggcag cccaaccaaa accatcaagc aggtctgaga agcggtcgag gtcagcacag
    36061 tctggccagc caatcgactt gtcgcaattc caagtcatcg aagagcgccc gcatcaggaa
    36121 tgccccgtgc acgggtctag gtcgaactcg aggtcgcagg accagccaat gatgcgaccc
    36181 tccgctccat cccaacaagg attccgaccg ggctctgcaa ggggccagcg gagcaacagg
    36241 tctaactcca acgctgcgcc tcagaggagt aacaggacca acccaaacgc caccactcag
    36301 aggagcaaca cgccaaaccc cggcgccacc tcccctcagc agacacaatc agaagtacga
    36361 aacaccaacc ttgtggacgc tggtatcaat tctgacatgt ctcgaccagg tgccctgatg
    36421 ccgcgaccca cggcggacgt ccaagggcgt agtgccggca ccaggacggc cccgcgagag
    36481 cttgcccagt atggcctgcg cggggaacga agtaggacgg ccgagccggc accaaccctt
    36541 ccatgtcacc tgctcccccg ccgatacacc ccgggaatag agccatcgac accagccgcg
    36601 atgttcgttg tcttcgactc ggacaggagt gcgcagatcg ccttctccac tagacaggaa
    36661 ggtcggccgc gcgctgagga ccattgattc agtacggtct cggtgagtgc tcaagccagc
    36721 cttaggtggc tctttggtgc tagcgagtcc aggctgcctt cttgttgcgt cgatgttgct
    36781 tgctaagttc ggatacccca tttttgctcg tcttccccca cagttcagtt tagcgtcaag
    36841 atatcattga actttggatg tgactttggt cccttcgctc ggcggtcgtg tttagcacat
    36901 tagggtcctg agggtgaaag tccagcctag acatctacag aaaagcttgt accagtcgtg
    36961 aagatacaag aggtgcccac gaccttcgtc tcgctgtgtt gtcgtcgcat acatgtaaac
    37021 cttagtaccc gaaacgagtg ttatgccttg ccagcactaa ataatggtac gaaccagtct
    37081 gctccagcac aaccctcctc cctctccctg ccccctcccg ggcttagaac ttagataccc
    37141 agatgagaaa agaagggtat ctccatatga tcaaggcggg atttgttggt ccttactcgg
    37201 aggtcccccc ggtacctcta cttaacatta agcagccacc gatgcacata tcactgttgt
    37261 gttatcgtag acatccctac caatccggtt tattgcgtgc ctctcctcga cgacgccagt
    37321 aagctcgtcc accgtcttag tacgcgtgac ggcgtcacta cagacgatcc cgtagcggga
    37381 cagggagagt taacttcgtc cgggccttgg gtagagcagg cctaggtctc aggagaggga
    37441 ggttgaagtt tctagtcttg aaatcgttct aactgggcgg ttaggaaggg gatacaccag
    37501 aggggtgata gagcggacgt tagacggggc ttttggcaac agttgtaatc catgattggg
    37561 gggaccagac ggggaggtca agaaagatcg ggttctgctt agctcgaagc ggaggaattg
    37621 tctctcatgg aggcgaggcc gtctatcccg ttgcttcctg gttcaccaaa cttgaagaca
    37681 atagtgcccg agggagggcg ttctgtcata gaaggttctg atccgcgctt attggtacga
    37741 gctggagaag catggtggag tgataggttt cgggagaggc ctagtcagcc ctggagaccg
    37801 caacaccaac tctgcttagc atctgagcgc catccaccct agattctgtt tctctggaaa
    37861 aaaggggagt gggaatagcg agtcctgtct gctggtacgt acgtgagctg cctcggttta
    37921 cttccacgtc cagaggggtc gtactggatg ttgccgactc tgtgctaata gtatataatt
    37981 ttctacaagg tggggtttct atttgctatg caggcaaacc cggtttcctt gccatatact
    38041 attcgtctac tgggtaggtg aagagactag ataggtaggt cggatggccg agagaggcaa
    38101 ggaacatgtt cgtcaatgac actatatagt acgatagggc gtgtcagaga gggcgttgtt
    38161 agctcgccaa gcgaagtgga ggcggttcct tcgttcggcc tggctcctcc aaggactctg
    38221 gagtagacac acgacagtgg cctctgctta ttggctcgct ctaggcggac aaggatggct
    38281 ctgccaagtt ctttacccac ttcttaaccc aagtactcgg agttgaaata ataatacgga
    38341 cacatgtcag cccttaaaag cggggtatcg aagtattgta ccaccataac tacatgtaat
    38401 ggccaacacg gcacgacgcc ataacagggc catcgatatc ctgttcccgt tcccacatgt
    38461 gttctaggca gacatacatg tatgtatgta ggtttttata tcaagtccac gtgctcccac
    38521 attcatccac ctcagtatct ccccgttact caccaccgat caatcgtatc gcaagactca
    38581 cctattcccc cataaaaaca aacgacccga agcacacatg tcgtccccgc cctccttcga
    38641 agccatccgg cactggtcaa cattcggcca gagaggcgag ccgccgaaaa gccgcgtcac
    38701 acccccggag gggagggagc taaagccctt ctctaagcct ctaacggtac cctgggaagg
    38761 tcacataccc gcagccgacc tacccctggt cctcaatggc tttgctgcgc gcgagatgga
    38821 agacaagtgg aacgtgtaca ctgacggacc cgacgcccag gggaatatcg tcgtgggcat
    38881 gtatcgcagc tggacggggc ataagaatgt agaggtcaag atcgccgtgg ctctgactga
    38941 cgacggggag ctcgcgggcg aggatgcgcg ggtcacggat atcacatggg agggtgatac
    39001 ggctatcctt ggtgttccga ccgaggaatt tgcgaaggag atggcggagg gggttttctc
    39061 gtgggtactg aatgttaatc tcaaagtctc ttctcaagaa gagggagtta acggagatta
    39121 actatggaca ttcccttttg cgtcgaagtt gagacaaagt cgttctctgt ttcggaaata
    39181 taggatgatg atttatggca ccgggctgtc ttgacacgaa ccgggtacac ttggcttgtt
    39241 aattcctcga caaggatgag atgcatccga ggataagtga cacgacgaaa catatacgca
    39301 acgttctcat cgagtccatc gtctggctta cccagtagcg gcggacttgt agaggaagct
    39361 tgtacgagag cgaactagga acataaccag caagttccga tccatagttc aaaatacagt
    39421 atccctcatc ggacgcaata tccgaccagt cactcaggtg tgattctcgc attagtacat
    39481 tcagtcgacc aaatcgaaga ctcgtgggta gaggactccg gtataacgat cttagagact
    39541 atgttaacct tgtgatactt cttagcataa tcataaaacc cgtgatcgaa gctcaggaag
    39601 agaatattag cttgtggatt gaactatatc ggcagaaaag attccacttg gtcgtttctg
    39661 gcggaaaata taaacctgat taaccaaagc ttgagagttc cggatcgcct tctgctagat
    39721 ttcgaaggaa agagcgcgca ttgaagttcc ttgatgactc gaaggactac agtagcgggc
    39781 gtggacgcca agacggtagg gcaacgacct cgatctcgac atcggcgttc ctgggtagtc
    39841 ccttgatggc aatgcaggtc ctcgcaggct tgtgcgtgaa atgcttccca tactcacgat
    39901 tcagctcctg agaaaaacca acccccctgt tagcttctgt aatctgggtc gccaccctca
    39961 tccagataat acccaaaaga acagctatgt ggggtagata ttggcttgct gatgccggta
    40021 catgcctcaa agtgggccat atcggacagg aagatggtcg tcttgacgac cttgtccagg
    40081 gaggagtcgg ccgcttccag gacggccttg aggttgcgga tgcattgagc agtcttctcg
    40141 gcgatggagc cgtcgatgag ttttccctcg acgttcatgt gtatctgacc ggagcagtag
    40201 attccgtggg cggtcttgat ggcgtgtgac taaggaaaga gggtcttaga cggttggggt
    40261 tcgatgggag cctcttcaga ggggtgtctc taggtactaa acagtgtact acttacatag
    40321 gggccaaccg ctacgaagag gagatgatgt taacaggagg gttcccaggc aatatggagc
    40381 aggggagatg acatacgggg aggggcatcg tgggagttga tgggagtggc catggttgct
    40441 attgagtttg ttcggaggga gattagagga gggtatctcg aaaggctagg gtttattgat
    40501 gggaagtaag gacgggtcta ggcgggggag ttctatttgc ctacagaagg ttcaactttt
    40561 atattcaggg ggctaaggca gaactgttgg tctggggtac agagataccc caacgtgggc
    40621 aggtatggag tcgagcaaca tgagcaccaa gtgagcttat agtatgagaa tcaggcaggc
    40681 gatggaagca ccacccagag tcggcatgta attgtctttc catcaaactg tggcgccgtc
    40741 gccgatcggt gtgagagtgg agtattaatc atgctcgcaa ccacggcctt ccttctcttg
    40801 gagtacttac atggccagtt gtcgcgagca atgaagatgt tgtcaagggt tatgctatac
    40861 ggtctgagac gatctaatgt gtggcatgtt ccagtctaat atgttccgtt ggctgaccta
    40921 tacgccctag taacattccg gcggatcgct gagaggaggt atgattccct tctgaggttt
    40981 tcaaggtccg tcattactgc ttccgtagcc accccgtaaa cagtaaaccg cctgaagtgg
    41041 cgctctgccg gacgtccgag aactgtccca tctgtttcgg tatgtaaaca ggttctggcc
    41101 tcctttgatc actgcctctg tagcatgcgc caacagatct cggtatttga aggggcagtg
    41161 atcaggttag cacggcgttt tggagtcagc aggtaagatg gaaagtgaga tatcggtttc
    41221 agagatacct tgcaacatac cagggtgttc ttcgatcttc cataactcgg cagcagtatg
    41281 tgtcattgat agatctggcc tagtacaagt ctaagtttat ggtttaatct atttactaac
    41341 atataatcag ctacgcatga aatccatgta agccgtgata acctacctcg ttttgttccc
    41401 ttccactcac aaactgtcca cgtatttctg caagtctagc ccgacgttgc tcaagtaggc
    41461 tttcactcga taggagttaa gaggcgaggg aagcccgtaa cgtctttcaa tgtacttcaa
    41521 gggtcactct tatcgttcgt ttcgttcaca ggagggcact atactcaaga tgcagccaaa
    41581 cgcctgggct acgtctgccg gcacatttcg agatcttggg gatttggatt tcgttcaatc
    41641 tacggggctt accagcatgg ctattttggg aatgggttcc acggtattca acgtagggag
    41701 acattttctt cgtgataaga aagggcttgg gaaataacgg ggttcaaaac taggtaagaa
    41761 cttcggatgg atgcgaagtc aatgtgtctg tcgtacgtaa gaggagggag attgtagtgc
    41821 atatttgtcc caggccaaat tagccaatac gtttccccag tgagcagcta gagagctcta
    41881 tcatgggggc gccccccacg acctgtcgat tctcacgtac ctgttaccta caatcaggca
    41941 tcaaaattac cgatagaagg gcataattaa ggcaaacttg ggccttgtgt ggcgttctgc
    42001 cgcgcgtagg cattcccccc caatacagca cggcctttta gcgaatccta cttgctggaa
    42061 gaggcatagg aacgtaggcg cgaacccctt cccacacttc ctagcctggt cccgacttcc
    42121 aagattatgc ttcccacgtt actgctctag ggaatgggaa gtgggagggt gtgtagccac
    42181 gctggcatgc ggccaatctg acagactatc gaaagatgcc ctcatcttgg cttgcatgat
    42241 cttgtgtgta acactgctgg gcctctcagg cggccattat ctgttgcgtt ttattcgtca
    42301 attgagggaa aaccatggaa ggatatggaa tatcgtacct aaaccgacgt actccgcagc
    42361 gagcaaagcg tttatcgcga tcacgcgtat tatcgaactg cgcctcaggg tctatctcag
    42421 ggccagaaat gcccatacct gtacctgaga aaaaaactat ataaagcgaa agaattgcca
    42481 tacatttcag gctcggtttt ctttatgccc caggcggcag gtcggccttc gcatgaagta
    42541 agcctctacc ccagatcgac cttttctatg tctacattag ggagctgtgc taagtttaaa
    42601 tcttgaagga ggtctagctc accaacgaag caacacgaaa cggtccaacg gctcacgacc
    42661 cacaaagtac aacaagaatg gggccgggtc cggcatctgg ccaagaccca tggtcgttgt
    42721 tgaacttatc accagaggaa gccttctcgc tgttgactgt tggggcctgg gatacatcct
    42781 ccgaagaggc aacctctccg gactcagtgt tcgacactgg gtctgacgat ggactgccat
    42841 catcgtcatg gctcccgttc ccgcagctag ggtacacgat cagtccctcc tcagactgga
    42901 cagggcccgt gtctccaccg ccatcgcagt ctacgatgga ttcaatggac gactccgtca
    42961 tggagtctcc aatcttctca caggatcaac tggaccatgc ttctcggcat tagtcgacta
    43021 gtagcgagga accttatcct ccaggttctt tgaccgaacg gagcgtgaac gctaatgtcg
    43081 aagaaacaaa ttcgcaagat accgacactc aatatgcgct ggaccccaca gctatgcagg
    43141 tactcgaaag gaaagaatat atcgtcaaac atcgggatgg attgtaccat tgcgcctgga
    43201 caggttgcaa tcggaggaag gggggattca agacaaagac tgcggttcgg tgagtttaat
    43261 ttcaccacgc ttgttttcct tgtcctcttt ccctagggtt ttatccttcc gtctacttca
    43321 agcgtctaat accgaagatg tgtacagaac tcatgccaaa acccacgtta gacctgttct
    43381 ctgcccctac gagggatgcg actttcgagc agcagaacag aagggcgtcg ggaaacatgt
    43441 cttgtctatt cacggcggtg gaggggggtc agcatgccct gattgcgggt gttggatccg
    43501 aggccagact tttaatatga caaggcatag ggagaatcgt catggcgtat gactttgatg
    43561 ctggttggag gatgctggtt tacctgatac tgtctggggc ttggataacc aatttcctcc
    43621 ttcactgtca tccatcgctg cgtcctgtct ttcccattgc cagctctttt cacttgttca
    43681 ttctgggggt cttgttttcc tatcagttca tcaccgttgg ctgaagtcgg tgttgcgatt
    43741 cataactagc tttccttctc cgttagcgtt cagggctgcg ttatagcaaa tttatttcct
    43801 ttaaccttca tatctggctt ctcctcgagt taaaacattc taggcggtct gtgaatatat
    43861 gatgtggact tcaagcatct agaaggatgg tttgcctagt acatggagtt atttgctatg
    43921 tgctgttata acaccgatgc acgatggaca atactgaccc tataactggg taatttctcc
    43981 cttcggggct aatagtcctg gatttacaaa tagacttcta ctaacgttac tactaccggc
    44041 ctatactccc cgccaaagtg gtgcgggatt tgctgtctaa cagcaactgc aactttgtac
    44101 tattgtggag attggctaac tggtagcgtc tctgcacagg catactagac ccaccaacga
    44161 gtcgaagaat accaagaata ggcactgtgc cagagtggtt aatgggtatg actagaaatc
    44221 atatggcttc ggccgcacaa gttcgaatct tgtcagtgtc gagctattct tttgcttttg
    44281 ctaagcccca gtgatatact tcacccgacg cgtactacac cttctgtctc tgaggttgac
    44341 cttttggcac tgtgtatgga aacatgagct gaatctgctt ctcgtgcctg tgctcacagg
    44401 gtctctgtat catctcaaac catcgaccaa gtcctccagc gctgcaagtg atttacatac
    44461 tctgatcaac aagtagaata tgaaccggga gttgagatag tcattcgtct aatcataaag
    44521 cttattctca tcttttcttt gaccgcaacc gtgcgtcttg cgttttcctc tcctttcggc
    44581 taagcataac cttataactg gacatccgct cctagaacta gaacctgatg atcccatatc
    44641 acattctcta catgggcgga agtaacttct tgatggcttg gtctgtaact aacctagccc
    44701 ggtcaagcta accaggatgc ccatagtccc ttgtctctcg caaatcgcgc aagcaataga
    44761 accataagac cgccaaatat cttcatgatc ccaactgaga ttacgtcagt ctaaaggcca
    44821 acagggtggg ggtcagggtg cgcagctatc gggacttaca tatggtaaaa gcatagccga
    44881 cgccgacctt gtcgatcatg ggtattatgc aggctgtggc agcagcgcca aagacgtact
    44941 ggatgatgta tttgctacag accacctcgg cccgcagatc cggcagaacc tctttcacac
    45001 cattagcaac tccgtgacgg aacactaagc gaccttgtgg gggagtctat caagcgtgac
    45061 atttaccggc tgtatatgta ttgaggccgt taaaggcacc catcaatccc attcccaccc
    45121 aaaacgccat gacgatcggt agagctaggc cgccaaactg cttgtccaga caccacccgt
    45181 agaggagaat ggagacaggc aagacaataa aaaactggac caggccgctg ttaagcctgt
    45241 ccttgggcag tcgaacaccg cctcgcttgg cgaggtactg tttcgccgtg cggtcagaga
    45301 agcggcctcc aaccaggctg ccgacgacga acccggcggc aggggagaga tagaatagac
    45361 cgccgatgag aggggttgtc aggtggaagc gcggattgat gatgtgacgg acagacgaga
    45421 ggagtccgta ctgggttaat gcgaggaacc cgcacgtcag gtccgcgagg atgacctgtg
    45481 gccgcatgaa cagtgtgaag acccttaatg ggctgaatcg ccgctgggca acggtggagc
    45541 gaatgtcggg tatgaagcac agagtcaata tgagaccgag gccggactgt gcggtctgga
    45601 gccagtagac tgatctccaa gaactgaagg tgatgatgat accgccaatg cacgggcctt
    45661 ggtttgctgg ttagtacaag ggtatagggc aaggaatatc agcttggggc ccggacaacg
    45721 acaacaatat acctagagcg ccgccagcaa cgctgccaac catcatgcag ccgaccgccc
    45781 tgccgcgcac gaggggcttg aaaatgtctg caataatagt ctgcccagaa accatgaagt
    45841 atgcgcctgt tagccctgtc aacagtctca tagccgtaaa tgtcgcaaag ttatgcgaga
    45901 cggcagttcc gatgctggta atgaacagga aggcgattgt taggctatag gcgatcctcc
    45961 tggagaacat gtcactcagg ggcgcccaga tcatgggaga cagccccatg gccagcagga
    46021 caccggagtt cgtgacattg atgatcgccg gggtcgtgga gagctcggcc gagatttcgg
    46081 gcgtcgctat aagaaccgag gtactcgtcg tgatcaccac aaagcagttc cagctcacga
    46141 taaacaaaat cacgtatctc ctccatttgg gcagctgtga tcttttgccg tcactgtcgt
    46201 cttcacgccc cacggagatc ggagtcatag cttccgggtc cggggctgcg gcaccctcgg
    46261 acgaactcgg cttgaccata ttggtcgtta gtcactttga tagccgtgga taatgggtat
    46321 aacgaggcag aggtagtcca atgcatggta tggccgtaac aatagtagta tcgttcgttt
    46381 ggcacatcgt ccccgggttt acaggtaaga aaaaaaaaat cttttcttct taagtgcacg
    46441 gccgtcgggg taagtaagag tcacagcggg gagaatgccg acggaaccgt cacttctctc
    46501 agatcgtcac aagattcgcc gattgttctc gagtgggtcg gttggcccct tcgaaaaaac
    46561 tgtcgtcaaa gggtgggtgc cactaggcga cttccgcccc acagtttgcg ccttgacttg
    46621 cccgaatcgg agccgggtgt tgctccgagg tgctaaccaa tgccgacttc ggtccggcga
    46681 gcggatggcg taggtgaccc tcattatcac cgcattcgag agccagggac cttctccggt
    46741 tcactcactt cactagatct gctaaggccg tgtttactat tcctcagcgg gctctccgag
    46801 ttgtgttgaa cagctcaaga ccctgtacca aaatcctcgt cacatctcat gatttggacc
    46861 cggagttgga cccgaagtct gtcgccgtat gcagcctctc cagtgccgat tggacccgaa
    46921 gttggacccg aagttggacc caaagtgcgt cgaatacatt ctctcagtgc cgccaacctc
    46981 cttagtcacc taccaatgca agtatggcat gaacttcaac tggggcagtt gcaccatcct
    47041 taaacttgaa attctcaaac cagccacttg tcatgtaagc cgaatggctt tcgaggtatt
    47101 tttatggggg aaaccacctg catcagagca tcaactaata gttcctcaat aatgaatacg
    47161 aaatgccatt tatttaaaga acaaacgtta acgagctaaa acagaacaaa aaaacttaaa
    47221 ccaaactgtg ggaatgaagg gtagagactc gcaggcctta gcctctctac cagttaagga
    47281 catgagctac cccagtactc ctcttccata aaaaccccct taaatctaag aacagaaagc
    47341 cttcatgtac tcgccgagtt cccattcgca aacagagccg cagtcaactt cgacttctct
    47401 atcaacttcc gcgtgaggtg tgtcagcgac tgattagcca acagctccag gatcgggacc
    47461 gtgatgtcca tctccttgaa tagccagttc ctcatctcca ccgccacgag cgagtccatg
    47521 ccatactcat tgatcgactt tgagaaatcg atgttctcca cggccaccat gagaagcgac
    47581 gacatcttgt cgacaaacgc agcacagaac gcggcggtcg cctcctctac cgaggccgcc
    47641 tggcgcagcg catcacgagg ccgcgccacc gcggccccct cgtcgcctgc ggactgcttc
    47701 gtcgcctcgc ccgtcctgcg gaacatggca aacgtatcga cgtcgtactc gggcagcgcg
    47761 cggtcggggg agtacgtcct caggcccgtg atgatctggg ccgagaccga ggagccggcg
    47821 atcatggcga ccttgagggc ggcgaggaac tgcttcttgc tcatcgccga gaccccggat
    47881 tcgtcaaggc gcttggcggt ctcctcactt tgctccgcga cgtagccgat ctcgtcgatc
    47941 ttgcccaggt caatgctgac ggctggcagg cccagcaagc ggcggtagtg cgcaaaggca
    48001 tcttggaagg tgcctccggc cgagtatgcg ccttggcttg cgtttccgcg gacgcctacg
    48061 atggacgata gcattatgaa aaagtccatg ccttcttgcg gcagtaggtg atgaaggttc
    48121 caggtcccct gcaccttggg cgcgagaacc tcgttccatt gttgcaaagt cattctgcca
    48181 aacagcgtgt ccttatcaag ggggttagta caaatttaac ttaaccatac cgaaggagat
    48241 taccatcagg cggaggcaag atacttacac gcaacaccat tcctccgtgg acaaggccgc
    48301 ggattggcgg catatgcgct tgggcgtatg ccaccaaagc cttgacctcg tcggccttgc
    48361 tcacatcgca ggacaacgca acagcattga ccccctggag ctggagctcc tctattaggc
    48421 ttttggcctc tggacttctg ccgccactcc ttgacgccag aatgagatgc tttgcaccaa
    48481 cagacgccat ccagagagcc tgggcctgcc caaggccacc agagcctccg acaagcacgt
    48541 acgatgcatc agggcgcagg aacgcgtggt tgcctcttcc cggcatgacc ttgacgacat
    48601 catccggccg tggcaccgct actagcttcc cggtgtggcg tccggtctgc atcgtgcgga
    48661 gcgcgctctc catttccgac atggagaaag tgctgtgcgg tagagagacc ttcagatccc
    48721 ctgatccgac gagcttcaga acctcctgaa gtgcaggcat gatcatggcg ggtctctcgt
    48781 ccacgatcat gagtaggtcg gctaccacga aggtgatgtt attccgcaga ggcgccatct
    48841 cgaggcggga gttgacaagg aagtcatgcc tgcctagttc tataaagcgg ccgagaggcg
    48901 ccatgcagct cagagattcg cgtatgaagt cgcccgagag ggagttcagc acaatatcca
    48961 caccggttcc tccgctcacc cgacgaatcc cttccccgaa cccggatcgt cggctggaga
    49021 atatgtggtc cgccgggatg ccgaagcggt tcatcaggag ctctttcttc tcgttcgtgc
    49081 tgaccgtggc gaagacctcg gccccggcat agaggcagac gtcgatggcg gcgtggccca
    49141 gcccaccggc ggcagcgtgg actaggacct tgtcaccagg ttgcacatgg gcgaggttga
    49201 agagggagta atatgccgtc gtgtacacga ccggcagcga agcggcagct tcgaacgaca
    49261 gcgcgtctgg gaacttgtgg gcgtgcgtgc gaggcacgtg ggcgacgttg gtgaggaggt
    49321 cgtggccgag cgcgacgacc cggtcgccga cctggagatc gtgcacgtct tttccggtcg
    49381 cgaccacgac tccggcggcc tcgaatccca tgtggctgct cttgatttga cccatggacg
    49441 tcatgatgtc gtggaaattg agacccgagg ccttcacttc gatgcggacg aagtcatcgg
    49501 ccagggtctc ttggacattc ggatcgtcat cgaagtagac agtgtccagc aggcctggaa
    49561 ctcggagccg cggaaccaga ggccgtcctt cttggtggta gggctgctct gtgggcgccg
    49621 gaggctgggt ctcgacagca aagtcctttc gaaacttgta ttcgtcgacg acgcgaggcg
    49681 tgtagatgac gccgtctctc tccacgtaac ttacttcaac gctcttgccg gactgcctag
    49741 cacggaaggc ctccttcaga acccgcatga tcacggcagt ggtttcctct gagctccggt
    49801 cgctacgttc atggaggtca agacctatgt gggcactccc gccgacctcg gtccggagac
    49861 tgtttgcgag accgacgaag aggctggtgt tggggttgct tgggctcatg cttgcgcctt
    49921 cactgatcca caggacgcca tcgcagtcgc agagcagcct ttttagagcc gtgaactgct
    49981 cctcgttcgg gtccttgagg attgaaccgg cgagctcgga gaggacgacg aagaactggc
    50041 cacttgcgtt cttgacgccc gctagagttg tcgagtgcac gacgctcccc aggctctcaa
    50101 gttcagtttt catgacgcct aattggacgc gatcgagccc gtcctccgcc acgagtgtta
    50161 cttgcggtgg gacctgaagc tctggttcat cggcctgagc gaccatgaaa gttccctgac
    50221 ggagagagtc gtgcggaatg gatctccaaa gggccagatc tactccggtg aacccagtat
    50281 ccttcagcga cgctgcccat tgctcctctg agagtagcgg gccgttcact ctgccctctg
    50341 gcaggccggc ccaccagccg gggagcgttc cccagaccag gccgatggaa agcttctctc
    50401 ccgtgatctc tgacagaaga agtctccctc ccggcttgag caggctcctc acatgcttca
    50461 gcgttcgctt gatctcggtc gtcgcatgca agacgttgtg agcgatgaca acatcgaact
    50521 gcccaacctc gtacccctgc tgactaggct ctacctcgat gtctagtttc cggtattgga
    50581 tcaggtgcga ccagtccttg aacttctccc tggccgcctc gaagaagccg cttgagatat
    50641 ctgtgtagac gtactcagtg aaccgcggcg tcgtgccgcc ggcgccaccc aggacgttta
    50701 ggacatggct ggtcatgcct ccggtgccag caccgatctc gaggatgcgc agatgcggat
    50761 ttttgtggcc gaggtactcg atgtatggcg ggcacacctc gagcggcccg tttccggtga
    50821 tgttgttcac gtagaacttt ccaagtaggc catcctccat cataacggac agcgggggga
    50881 cagagccccg gagaatgtct acaaggttgg tgccgatagc agccaggagg cgggcttcat
    50941 cgctgacgcg gctgcttgca agcaggaact cgtctctttc tgccttggtt gcagctaccc
    51001 actgcgaagt cgggtagtcg aactcgtcat tcttgaccat ggatgtagtg cggatcatcc
    51061 agttccacaa cgctttgtgg tgatcttcca caatttcgtc gagcgacacg agctcaagag
    51121 cattctccga gtagtagtac gcggctctct ggagatccag acttctatca acctcctctg
    51181 agggcacagt aaggctcgga taaatcatct ctggtgctgc aatagggaag ttgacgtctg
    51241 ggttccagac gacctcgtgc attgcatgca gtgtggaatc ctgctcgcct tcatccagcg
    51301 catctctgtc atggggaata tactggattc ccttgatcac gacaacaggc ccgagactct
    51361 cattctggcc gtcgaagaca agtgcggtcc cttcgcgcgt gacattgtcc actcttgagg
    51421 ttctcgtgca ggcattaaac tcatggcctg gctcggtgct gagtgagctc gagacgaaga
    51481 gttcgttgat tccggtgaga atgattgcat gaggcacctt tccgtcttgg tcggcatcgc
    51541 acgggaacac ggtgtggaac aaggcgtcaa gggttgtcgg gtgcaggatg tgcggatact
    51601 ggaacccaga aggttgggta gcggccgtat cggcgatggt gacagtggaa acgcactctc
    51661 cagcagaggc ccttgctgac ttcatgttgg cgaatgtggg accatattcc agaccaaggt
    51721 cggccagact cttgtatatg atttgggtgt caacgtcata ctggcaagac tctcgaagcg
    51781 atgtcagctc tgctgcatag aacgcctgct cctccccgtc gttcgtgagc aaactctcgt
    51841 cctccttcgt tgctgacttc acggtcgata tgagacctcg acagttctca acccacatgc
    51901 cgttgctgct cagagactgg acgcaccact cgtcccaaat cttagagagc gccttgacac
    51961 tatcgttcag gggccgaaga gagatttgaa tctcgatatc tgccgagccc tctgggatga
    52021 ttagggcttg gctgatgacg atgttccgga gcttgaagcc aagaacgctg gccccattgg
    52081 cagccgcgcg acggttcgcc gcttctatcg ccatgcagat atagccagct cccggataca
    52141 caatattcga ctgaacaaca tgatccctga cccaagggat ttcgtcgtga cggatcatgt
    52201 tcctccatct tggttccagc tcagtcgaat ccaccgaggg cgtccccagg aggtcagccc
    52261 ggggctcaga cttcaggcga agttgcttgc tcgtccttga ttctgcccag tagcgcttgg
    52321 agtggtccca agcaaaaggt ggaaggtcga caagcaggtc tggggttatg gtggagttgg
    52381 ggcggtttat ggcggcgaag ctgacttcgt aacctgcctc gaagagagag caagctaact
    52441 gcatcgtcgt cacaactgcg tcttttccac ggtagagagc agaagtgtac gcaatcccac
    52501 taccactgag cgtcgggtcg agcttaatga tctccttgat gggcccggat agggcagcgt
    52561 gaggcccaat ctcgacgaga gtgtcaacat tgagccctgc cgacgagctc ctcggctggc
    52621 gtttgccgcg ggaatccagg caaagagcct tcaaagctga tgcaaactgc acagtcgaga
    52681 ccatgttgtc gacccagtac tggctgccaa gctcgcttcc gtccagcttc ttgcccctga
    52741 ccgaggaata gaagttgcac ttgtctgcgg tagttgtgtt gacttccagg ctggagagcg
    52801 ctgccagata tgcctccgcg acgacctgca tatggtggga gtgataggct acctcaactc
    52861 gcagcttccg gttgaacacg ccatctttct gaagagccac ctgcaattca tccacggcct
    52921 gcgagtctcc agcaatggta acactctgtg ggctgttgac acaagcaacg gtgagcttcc
    52981 catgggtgac cagtgcaaag cgctcctctg cttcttgggg agttaagctg gcagcgatca
    53041 tggctccctt cagctcaggg tgctccgact tgatcgacgc agcgaggatt ccgcggtggt
    53101 aggatacgag catggcgccc tcgtgggtga tggctccaca gcaatatgcg cccgcgatct
    53161 caccgctcga gtggccaacc acggcggacg gccggacacc gcatgtctct agcaggtcga
    53221 cgagtgccac ctgaatagca gtgcagacag gctgggctag agacgcgagc ccaagttgag
    53281 aagaggcctc gtctttggtg agctcgtcaa tcagggacca cgaagctccc attgcgtgta
    53341 ggaacttctg tgatctctga aggctcttga ggaaaacggg atattgcgat atcagctctc
    53401 tccccatggc gtaccactgt gctccttgtc cggtaaatac gaagcctagc cgtactgtct
    53461 tcttcgactt ggaaaatttg gccgattctg gccgaagagc atcgtgtagc tcttcaaggg
    53521 tagaggctaa gatggacttc ctccaagtgt gatgagtgcg gcgctctgtc aacgtgtatg
    53581 acagatcttc catgaaattg cccccggcat cttccgatat acgcccttcc aagtaagact
    53641 ttaggcgggc aacctgctgc tcccccatgg tctcgtgaaa ggcagagagg acgaacagtt
    53701 tggggatctt gcagctcccg ctgatgccat tggtgccatt ggcctcgttg gttccgttgg
    53761 caccattgat accattggtg tcgtggatat cactagtgcc attggcatcg tgggtaccat
    53821 tagcaccatt ggtggcatcg attccattgg tagcattggt gccgtggttg ccgttagaac
    53881 cgttgaggcc attagtacca ttggcaccat tgacgccgtt ggtgccattg acaccattgg
    53941 taccattgag gccattggca gcgttgaatc cgttcgtgcc cttcagctcg ttgacactgg
    54001 aagcaccata gactcttcta tactttccag ctaggccgcg tgatgccatg taaccttcgg
    54061 catcctcgag gatagcgtgg aagttggagc ccccgaaccc gaagttgttc agagacgccc
    54121 gtcgtggccc agacaccgac cagggctccg ctgaagtggg aacctttagc ttccagtccc
    54181 gtagcgggat attggcattc ggcttctcga agttgcagtt gggcacgatc gtgcgatgct
    54241 ccaacatgag aaccgtcttg atgaaggccg cgagtccact gagaccctca gtgtggccga
    54301 tgttggtctt gactgatcca ataatcaagg ggttatcgtg ggtgcggctc tccgagaata
    54361 cgctcgcgat tgccccggcc tcgagagggt caccagcctg cgtccctgta ccgtgtgttt
    54421 ctatgtaaga ggtttctgac gtgtccagct ccgcttctgc gtacagacgc cggatcaggc
    54481 tctcctgagc cagcttactc ggtagtgtga ttcccatggt ctttccgtct tggttggtcc
    54541 cgatgtgccg gataactgcc cggattgtgt ttccgtcccg tattgcggcg tccagaggct
    54601 tgagcatcac gcaagctgcg ccctcgcctc gcgcatagcc gttggcgcgg tggtcgaacg
    54661 agaaacaccg accgtcggga gagagaaatc tcatggccga cattgacgac cagcaccggg
    54721 gatcaagaat aacattagcc ccgccaacaa tagcttgatc ggagtctccg ttaatcagac
    54781 tctggcatgc gaggtagacg ccccccagac tcgaggagca cgctgtgtcg agcatgacgc
    54841 ttggtcctct gaagtcatag aagtatgaca atctgttggc aaggagagag cctccgatgc
    54901 ccgtgggata gtacatgggc atagtaagcc cggagtcttc cgcggagatt gccttgtaat
    54961 ctgatgacag agacccaaca aatactgacg tgttgctacc aacaagtctg tccggacgta
    55021 ttccggcttt tgtgagacca gtattagcaa gtatgtcata taatccaaga atcagagtat
    55081 tcgatggcac gaaccattct ccattgcttc gtaacatatt tccaacagca acctttgttg
    55141 cgggtccaga gcctgcaagc cgctttagca tatttaccct tgtcaaggca gccagcacgg
    55201 ccggagaggg tggcacagta tccttaccgc tgcttcagct gctgttatgt tgaagaagtg
    55261 ggcatcaaac gcccccaaat cctccttgac gaagtagcca ccgggtgcat tggtctgttg
    55321 acaagtatca gaatcttcac tcgatcactc agtcactatg gggcgggcat cttggcaaac
    55381 ttactgctcc gtgtctacct tggtgagggt gataccagcc atcggcgttg agtctgtcct
    55441 ttggcagggt ggaccatccg tctcgtctct cggcacacat ggaaaacaac ttctcgggct
    55501 cgacagcgtc cccagagagc cggcagccca tgccgatgac ggctatggga gtgatggtct
    55561 tccccatatt ctttcgggcc tgtatgttcg tatgatttta caatgatggc caactcaggc
    55621 taggatgatt ttacacgggt gatagctaac tgcaactcaa ggacagcgca gcacacaagc
    55681 ttgagtctta taactggcag agaacaggtt acagtcttcc tcacggacgt gtccgaatcc
    55741 actgacagga taacgcgaga atcgtcgtta tcaataggta cttgctagtt accttggagt
    55801 tgatgtaccg catcctatcg tggtcgtctc atgcggagca cttataccga tacaccgctt
    55861 tcaaactcca gagacctaga tcccttccat ccaggccgtc accctgcagg agtcacagcg
    55921 cagacgacac acaccgcctt ccaaatccag ctgtagcttg atcggagtta ggccaagata
    55981 ttacattcgg tcttaggtaa gatccgccag ctttatttgg gtaatagtcc gaaatctgac
    56041 tgtattttgc ttgctaagac acccgcagca tatagggcta ttattagcca acgatatcct
    56101 tacccccacc taagttagtc aggagcgggg catagacagg gacaagtaat gcagattcga
    56161 aatacaccgt gttcttttgc cgctcatcat attccgtatg atagatacgc gaacggccgc
    56221 gtcagcaggt tgcccctgaa aagaaaagaa agagggtgag acggggtgtc gcggaaggat
    56281 cccggggtcc acaacggtcg cgcagtgtca cgatgcggtg tcacgatgct cttgactcgc
    56341 atcgactact accaaggctt ctcggaagga cacggcatcg gtgccgtact ccgagatgta
    56401 tgtacacccc agcggtgtgc atacatacgc cctgttcccc cgcccacgtt gatcgacatc
    56461 tgacaccgcc cccatgtata ggcaagtacc acatccaacc ttgtttgtgc cgacgcagcc
    56521 gccgttctca cgggtggcta gctcaactgc aggcgcactg tgatattgcc cctctccgga
    56581 aggattgagg gggtattccg aggatcgatt gtcaatcggg aagtctgata ttaggcccaa
    56641 cctcgccaag tgcttcacca cttaccgata gctaatttta ccacgccata cgagaccaat
    56701 ttgttaccac ctaccaatac ctggcgtggg tgtgcatgag acagagagcc gtctatctcc
    56761 cataatttga agacgagcct gaagaacctt gctagtagtt accggtatca tgcttgagag
    56821 cctgtccggt ttgcccacac ggtacctaca gcacacaatg ctacccttca ccaacctctg
    56881 ctccgagcat gcctcgtcga ttgtccttgc cgctaccctt ctctacctcg cctactctgt
    56941 gaggtcatgg tatcggctaa ggcagttcga tgggccgtgg ctcgcgaggc attcctacct
    57001 ctggctgctg agggcagtct ctaacgacaa gctccacttg acctttccag aacttcacaa
    57061 aaagtatggt gagtacggta tcaggccaac acaggcctct atgtcttcat tcaaactagt
    57121 gaacgtgaac tgatgtccac tctaggaagc attgtgcgta ttggaccgaa cgacctcgtc
    57181 accaacgacg ccgacctact tcggcacatg tcgggtgcgc ggtcggcgta ttcaaggagt
    57241 agttggtata gcactcaaga agttgacacg agaggtttga tgcccagaat tagattttat
    57301 aattttgtcc acgtccaggc gctcataggt tccggattag tgtatagcgt gatatcggat
    57361 atcaacacca aaagtcacga tcgcttcaaa tcgtacatgg cactgggata ctctggcaaa
    57421 gatgtcccaa gtcttgaggc agacatatcc gctgtcatag agaccttcat gaaagtcatc
    57481 aagcgagacc atctatccac tgactcggac accaagatca ccgatttttc ccgtctctgc
    57541 acgtatttca caatcgactc tatttccaag ttaggttttg gagagcctat gggatacttg
    57601 gagcacaacg ccgaccgcta cgggtacatc gaggctgtcc ataaagcgct gcccattata
    57661 tctatagtct cggtccttcc tctagcaacg acgattttga acattccatt cattaagaat
    57721 accttcgctc ccagtcggaa ggacacaacg ggtatcgggc gacttttgac gtgagcatcc
    57781 cgtttttcgt tttaaaccac tcctgcgaca ctagggctga gcttatacat ttgtccatag
    57841 acttgcagac cgaacggcag agcgtgcgct ggccgacgac cctaacaaga gacacgacat
    57901 ggtgtcgtcc tggcttcgtc gtggctaccc acgcgacgcc aggcgactaa gtgcggatat
    57961 cgtgttgcag ctcgtcgcag gcggtgattc caccgcgacg gttatcaaga cgaccgcgct
    58021 ctacctcatc agcaactacc gcgtgctcca gaagctccgt cgggagcttg acgaagctga
    58081 ggaggcagga cggatctcca ccccggtagt cacaaacaag gagtcccttc agcttcccta
    58141 cctccaggct gtagtgaagg aaggcctacg aatattcgtc ccaggacacg gcctgctcat
    58201 caagcaggtg ccgcccggcg gagataccat cggcggaaag tgggttcccg ggggcacgcg
    58261 aattgcccat agccagtgga gtcaacagcg ggatcccatc tatgggagcg acccggatcg
    58321 cttctatccg gaacgttggc ttgaggccga ctcgccgagg cgggctttga tggagaagca
    58381 gctagatact gcatttggcg tgggtcagta aagttccccc ctttccttta tttcgcgacg
    58441 ggttttgctc gagtactaaa gatgacgtgc ttgcttctag gtcgttgggc atgtctggga
    58501 aaaccagttg cttggatgga aatgaataaa atatttgttg aagtacgtat ctacacaagt
    58561 aatcgttgaa ctgaagcttt ctaacatgat accactatag cttttccgcc ggtatgattt
    58621 tgaattatcg gacccggtca aaccgatggt agtgcttcca cattccgtat tcattgcgaa
    58681 ggacatgcac gtgcggatca cggagcggga gaagcagaac taaactgcaa ccagaggtgg
    58741 ttgagttagt tgtctggggg aatgtttagt gcaagtaaaa tagttacaac atggctagtt
    58801 agcaggctag taatataagg tccagtactt atagaaatgt gccctggggt gagtcgatta
    58861 agtgacacag gcgatgatca tgcccaacat cgatcaccga taatccgtgc tccatgttaa
    58921 tgcatatact atagactaca caacatcatg tccgcccaga cctatttatt gacaacccgg
    58981 ctagccaatt cttcatgcag tatgtccttg ctaccccgta tgtgatcatg gtgtccggat
    59041 tgggcgaaac cgcccccatc atatttctgg ctttaggaag gcaagaatga agatcagaag
    59101 gccgccaatt atagcaccag ccttctgcat accaagaacc tcgacaaacg agtacggaac
    59161 cgtccacatg gaccctgcag gcattctgcc agaggggtag atgtaccacg gaacgaccac
    59221 aaacagcaca gcctggaccc acaagtagcc gacggctaac cgccaggccg gcgcgcgcag
    59281 cttctccctt gagtccgcgg attttgccgt gccgaagagt cggcggaata ccgcctgcgc
    59341 ggcgtcctcg atgagcatgg caacggcaaa gccctggaat tggatgatgg tgccggtcac
    59401 gattcccttt ccggcaatca catcgttcgc cacgtggacg gccgccgaca gcgtgaaggt
    59461 catgaagatg ttgctgtacc actccagtag tgagcggcgc ggcaaaccga ggatgctccg
    59521 cgaggtgaag agcgaggtgg ccgagagcgg ccctcggagc cactggtgcc agaacttgcc
    59581 ccagaagtac cgaatcgtgt atgcatctcg cattcttccg aagaacggcg gccagtctag
    59641 gggctgggag atgccggtgc cgacggctac cagggccatg gcacgataga tgaagtccat
    59701 tatgatgcgg ccaatgaaga acgaactggc cacgctggtt gtgagccggg taaccagctg
    59761 ctccctggtc gcatcgaaca agatgtactc ctgcccttcg ccgtatgcag cttgctgttc
    59821 ctgcggcgac tgcgcagcca tggcggtgtc cacaaaatcc aggacaaggt attgccaagc
    59881 aaagatgatc gccgtcctga acagaaagct cagtcggccg gggtctgccg tgtcccggaa
    59941 gtaggaggga aacgcaggta cgtttccgat ctgccacttg gaacggatgc tgcgcgtact
    60001 gaaacagaga tacagcgcac gaaggaaggc gctgccctgc gcggtcgcag gcttagaaga
    60061 gtcgaccaag tcagcatgat cggctctctt gagaatgacc agatctatgt ggtgaagaca
    60121 gtagatgatg ttcgtggcgg cacaagtgcc gttccacagt ccactggtgc tgagggctgg
    60181 gcaagaccag tagtggtagt agccaaagac ccctatgagt gcgagggttg cgagacggag
    60241 aggagacgat ttgtgtgtgt aggccagagt cgatgccacg acgaccattt gggcggcgcc
    60301 aattaacagc ggggatgctg ggatgagggc gtccatgttg gtttaccggg aggatggtag
    60361 taggtgggga tcagttgttg cagggatagt atagttgtgt gtaaggatgg gcagtttccg
    60421 acagcaatct tcttgtccgg aatgttattt acagacagat gggcttttct atgacggaaa
    60481 ctagacaatc agacatgcac tttgcaccgt aggagcacgg aatagagcgc caatatctga
    60541 agttggagag gggatggcca ggtcccagac tgcatcacct tggcgcccaa tttcgccaaa
    60601 ctgcagtgta aggagtggat ctctgcttac tgcgaagtag cccccatgca gatcaccgcg
    60661 ttaccaatca ctgcggcgca gcatcctgtt tgagtatgag ctattatgat gactgcagca
    60721 gcacatggat cccgagctgc gaaccagata accgcaccct cccccgtggc cagcaaatcg
    60781 tgatggggca atctaactaa gtccgaggaa ggatgaccgc ggcagtttaa gagagtccga
    60841 gctaccaagc agataagagc ttcgcatcgc cggccattgt ggtggagcca cctgattata
    60901 cccaccgtcg catgatgact gcagccggac gagacatccc gggctatcag cttaataaga
    60961 tctcgcggag acaaaccgaa gttcccgtac tgttgatacg gggtaggtag ccaaggatga
    61021 gcggaatgct aagcgagtct ctctccaccg gctgcggaag ggcggagccg cgccgacacg
    61081 ggccacgcac acacccaagg ctccccgtta attggtcaca agtagttgcg acgtcgctat
    61141 agctatacac cgagttggaa gggagggggg tacttttccc cttgcttgct cgcctcaccg
    61201 atggccccca cacccgctcg atcgccgatt ggtgcgaagt ccgattctta acctggcagc
    61261 gaagtacccc acacacacac acacgaagag tctcgcgggt actcgtaagt acatggtagt
    61321 gtttgccccc acttaaaaag gagggtccat gtttgttgat atccgtgcat acccgttcca
    61381 gccacacacc cctacctacc ctagcgccaa aataaatccc gaagtggttg tattttgggt
    61441 gtacccgcac acgccaggcc ccgctgagtg ttatcccccg cttctcgaat acgagctaaa
    61501 tgacactaac tcacgggtac ttatttagcg ccaaaacaaa cgtccgaagc gtttgccata
    61561 atatttaatc cttgcatgag tgaagtgaca tgtttgcatc cagtatggga tgaggcaaga
    61621 gagcggaagc aaacagatgt ccagccgcca attaggatta tacaaggtag taggtaccgg
    61681 tcactagtta aacacacaat acgcactcaa cgtcggcccc taaattagtt gtatacgtac
    61741 atggacaaac actacctggc ttgccgaagg aacgtatatg gcaagcaagg gaggctctca
    61801 aaaggccttt tcccagcgca ggaaccagct tatgataaag ctcatggcag ctgatgccag
    61861 tatgaacgca aaggtaccct tcgatgcggt gacaactgcc ttagtggcag acctctggac
    61921 ctcggcggac agggagtcga agaactccga gccacctccc gttagcgcgc ttgagatctg
    61981 ctcaggggag gccgagggta tcgcgcgtac aaggtcgcgg gtggcgatgt tgacgaagat
    62041 ggcgccggac aggcccaaag ccaacaccac acccacgctc tgcactgtgg tcatcgtcag
    62101 tctagttctg cagagaggtg ggcaggcggt ggtgctgagc agagggagga cttacaagca
    62161 gcgatgaaag tgatggcagt aaacactttc tccttacccg ccgtgatctg cgcgatggag
    62221 atgcacgcct ggtagtatga tccaatgccg gagcccagca aaatcgtata gccgtgaatg
    62281 gcagccttgc tggtattttc gtcgatcgta tctttccagg ccgtcaatga ctatccattc
    62341 gctctagggc ttacgggaag attactcaca tagcagggca gaagctgcaa tcgagacacc
    62401 agttccgatc acgaaccaag gcttgtaata cttggtccgt ggcatcaaag ccccattgac
    62461 catgatgaat cccacaccga ggcagaccaa cggcagcagg cgaattgccg cttggatcgg
    62521 agagtctcgg tcgacgaact ggaatagggg cggcagatag aagattgccg tgaacatttc
    62581 ccctccgccg agcgctgcag ccgccgatga aaatcgtaaa attagttcaa gaggtctatg
    62641 ccaggccgca ggagacggcg gaaaggagaa gtgtgcagga ttaacgtaca gaccaaagcg
    62701 cccagcagga ccagtgtgcg gttcccccaa aactccatgg ggaatatccg attctcagtc
    62761 gtcgtccaga gtgagcggct ctgggtgacg aagaaagcgg tgaagaggac gaagctgaga
    62821 acgaacatgg cgatgatcct ccggtcgtcc cacgggaaga ggacgccgcc gaagctgagc
    62881 gccatggtcc ccgacgcgaa ggccccgcag gacaggatga tgcccagcca gtctaccgtc
    62941 ttggactttt cgaggaaggt caggtgcctg ttgcggtcaa agttggggat gaagaagacc
    63001 atcactggga cgaagggagc ggcaacgggg aggttgatgt agaagccctg gaatgaaacc
    63061 tcagtgttag tttgatgccg tgatttccat cgtaagagtg cccggctgtg ctgctaggat
    63121 agaccaaggg ctagctaact cacccatctc caggtcgcac tggactgcgc gaagcctcct
    63181 cctatgagcg ggccgagaat catgccaaac gcccagggca agccgttaag ggccatgtag
    63241 aagggcctct cccgctcctc ggtggtgatg gagaagatgg tgatgccgcc gaggaagagc
    63301 ccagtgcctc cgaggccggc gattgccctc cctatgatga acgcattcat cgacggcgca
    63361 gcaccacata tcgccgagcc aacctcaaag aggaagaccg acatgatgaa ggtccacttc
    63421 acattgaaag tgcggaagaa ctggccgaac gggaggatca tggcagtgcc ggtgagcgtg
    63481 tacgccagcg aacaccatgg cagaagctcc gcatgtccga agtcgcggac gatgacctac
    63541 caggacgaga gtcaatccag tcagcactct accgaagggg ttacccattc tgggctggct
    63601 gttatcatac cggagccacg tcggcaagaa tgctgttatc gagcgaatag aggagcgtac
    63661 agcaaaggac ggagagcaca agtgaccacc actttgggcc gttgtcatgg cgctgccagc
    63721 tagtggatgg gttgccgtcc ggggcggcgc tcgcgtcttc gggggatgtc gtcggagata
    63781 cggggctcgg agccctgagt gcatgcgctg ccgcagcgtc gcctttctcg tctgacatgg
    63841 tgggtgccgc ttactcgtat cggtctagtc tgcttatctc ggccggggaa gagggctaat
    63901 gctgccgaaa gaatccgcgt cggatgcggt ggtagcaaag gatctgtttc ttaactccta
    63961 gctcgttttc cagccgataa aactgatcta aaagcgacgg ggttggaacg gaaataataa
    64021 tcgagaggca cgcaggagag gaaggtactt cagttggttt cgcgtcggag atatgagcgc
    64081 gtactcagga gagagagttc tcctccgcac atgcatgggc ggaactccac ccggcccacg
    64141 tatgagccgg tggattaaga acgggctctt tgtcttgtca atcaatgggt ataatacaca
    64201 tgtaccccac gggaggggtg agtgctacac aactctatat tgcatactcg gatatgtcta
    64261 ttttcaaggt acgtaccagt atgtaattaa gtatcataga cgccgactgc atccctacaa
    64321 gcacaccaag tgaatgtggc ggagtgttcc ttacttccaa ggcttgatga cttggcccca
    64381 ctgacgagtg gctggccata cgcatccagg tgggtgagac tgggatcggc agttcgcaga
    64441 tctctacaag tacacccagt ccgcgtcacc gcttatatag ccggaagtga gggtgattct
    64501 tcctacccta tctagaaacg ggcgtggttc cttcacccgc aaaatcgcat ctccgcacca
    64561 tcttctcggc acgggtgaca caatgacaaa gataaaattg ctctgcctcc atggggctgg
    64621 ttgcaatggg aatgttagta atacatgagc tatattatcc aagtaggcca tctaacatga
    64681 ttgtatttac agatattgag gaaccagcta ggtatgtgtc ttgtacactt agctttacca
    64741 acgccacatt ctgtagattc gcgaccaata cacatctggt atactaggta ctaactgccg
    64801 cggccgtgtg tagcacctct cgctcgagcg ttcgggggtg gagggggcgt cgacttccac
    64861 tgtgtcagcg cgccgaacga agtggatgag gccccaggag tcgccgcgta ctacagcggc
    64921 ccctatctca gctggttaga gttccccaag accgacaccg accaggcgat cccgacggcg
    64981 aatctcgacg ccgcgatgga gtacatcgat gagatcgtcg aggaagacgg ccccttcaac
    65041 ggtattctgg gcttctccca aggcgctacc atggcgttct gctacctcca ccaccggctc
    65101 aggatgcgtc cgttcgaccc tccctttatc ccctttgcct gcgccatctt catctctgcc
    65161 agcggcacgg cgaaagacca gagtaccctc gtagagtaca ttggttctac aggccgcaac
    65221 atcacgatcc cgacgcttca cgtgtatgga aagcaggatg tggactcgga agcagcgatg
    65281 actatgtacg agcactgcaa agctggtgat tctgagtttg ttcttcatcc gcacgggcac
    65341 gcgatcccga cagatgcgga gagcgttcag cgtattgtac aggctatcaa ggctgtagag
    65401 agaaagtctg cgactagaat attttaggaa gagaaattta gctacccaag cgacgatgat
    65461 catgcctcat atagtttcac gtcttatacc cagttttccc ttatcaaagc ctcacgacct
    65521 ccaacatgag tttctggccc ctcggaatag cggcaaaccg atcctctatc tccatatcgc
    65581 tagccttcat ctccttaccc agcctaatct ccacaccggc tctcacaaag gcgtttatgg
    65641 ccaagtagag ctcttcccag gccaagttca agccaatgca cgctcgcttg ccgacgctga
    65701 aagccgtaaa ggcaccattc atttcctccg tccgatcgaa ccagcgctcc ggagtccacc
    65761 ggtccggttc cgggaagatt tgagggtccc gctggtggac gaagtgctgc atccccacga
    65821 ctgtccccgg ggggataacg tgctctccta gggtgagtgg ctctggcagg actcgtggaa
    65881 gagtggacac gattgacggg tagaggcgca aggtctccgt gatgacagcc ttcacgtagg
    65941 cgttgtttct gagcgcggag atgttttccg tgtctgggat ctcaagaacc tcttcccgca
    66001 gccgcttctg cacatgggcg ttctccgggc gagacagctc gtacaaaagg taggtcagcg
    66061 tcgtggagag agtcccgctg ccaccgacca tgacacccat ggcctccgcg acgagctcta
    66121 tctcgctgag cttgcggccg aagaactcgt cgacgccgtg ggctaccggg gtaaggaaga
    66181 atttggcatc ctcccccgat gacttcagaa ggccgtcgac catttcccgc gtcttctcgg
    66241 cccagtggtc gtgcttgcgg cacccctcac ccacggggcc ggggatcttg ttcgctaggc
    66301 cactggatct cagccacggg aagatcttgt ccaccaaaaa ggcgaagatg ctgccgttca
    66361 ttgcgtcaag tagcgtctgc agatcctccg cctcatcggc ggcaaagtct ttggagaaag
    66421 cgagcttgca tatcaccttg aagctataca gggccgagtg gtcgaatgcg ttggccgttc
    66481 cagttggcga gttctcactc tcatggagca ggtccatgac tagctggtcc gctaggccac
    66541 gaatgagggg gtttagcgcg gtaattgacc gtagagagta cgtggggttg ctcaacttcc
    66601 tccgggccgt atgctggtcc gggttcctgg aatggtagtt agaagatctg aacgcataag
    66661 cgtcgaggac gagcctctct tacgtcattt ggaagagact gccttttcca agaataaagg
    66721 gactgtagaa gtccacctcc ttcagagccg ctgggttatt gtacaagggt cggtagtact
    66781 tccagtctga aattgagacc tcgttagggc caacgcgcac gatagggcca tattgcctgt
    66841 gcagatcaag cagacgctac attaccggtc agataacgtc ttcagatagc aaacagtggc
    66901 cgaaaactta catggactcg acgcccctgt atgactgaaa tggtcatatc tagacctgag
    66961 aatttggtcc atgctgggcc ttggagaccc ttcagctggc aagaaacaaa ggtgcggaca
    67021 tatgacagaa gtataagaac cgctacagat ccgacggcca cgctcaaggt cccaacctgg
    67081 ctgatatggg ttagaagata ttgggacgtg tagagagcca ttgtgtcgtg tgctatgagc
    67141 aaatctgact ggtatggttg tcttagtggg gggaaacgtc gtcgtaaatg tgtggcctac
    67201 ggggagacac tttcttactg tcacctgatc aaccgcttac ctgcatatat acacgcgggc
    67261 acagtacttg acgtagccga tattagctat aatggatgat tatgaagcgt ccaagttatg
    67321 gcttcttctc gctcaaatgt aaagtttccc ttacaagaat tattggctga agatatgaca
    67381 tagagatcat tccgtcatgg tcataaacta atactaccat actgcccgtt acatttgaca
    67441 aatccatgag aacatggtct tggtctccgg tctcattagg tcttcttctc agtccaacta
    67501 tggttcacag tagtcaagtt ctcccccaga ataacagcct tgaacttcga gcggtccatg
    67561 aaaatttcct cgtcatcagc tagtgtcttg gcattcttct cgtccatcaa caccgccatg
    67621 aactccctga aatgggtctc gttggtgtag gtaaggatgg tgcagacgtc ccacccaaag
    67681 tcggcgggct gaccctggac gaccatgggg acatggtccc cggcggacgc agaccccgcc
    67741 aggagcttct cggctgtcct gacgcgttcg tctccacccg tgccggtggg ggtatctgca
    67801 gccaagggag gagtcggagt gctcccggat tgggattggg gcacgtagcc aatgtaatgg
    67861 cgggagtgca aggtggggaa aaggtcgcca gataggcgct ggatgacggg aacgtgcttg
    67921 gtctcgtagt attgcttgaa ctgttccggc gaggtaccct ccttccggta gatgtacatg
    67981 agcacgctat aagacatgat ggccgtgcgt aatttttaat aggttgatgg atggcttggg
    68041 ggggagataa ggaaggcgac ggatcgtact gagaaagagt aaggtagttg ggatggatat
    68101 cacatcggat taaatgaagg ctatgagcat gttttgctga ggttagacac ctctccctat
    68161 tcgtaataca gtgggtaaca tgggtcagca ggagcagatg cagcaaagtc agacgcgatg
    68221 caaggggggg aggcgggagc agggcgcacg ggggtggctg ccagaaggta cctgtgtgta
    68281 cacacgaccc cccccccttt ggcaccggaa ttcttcaagc tgcggcccgc gtattattgg
    68341 caaattaaga ccaggaatga tgcccctttg agaatagcgt gctggcagaa aatgcttggc
    68401 attcctgacc ccgtcccgct ccacactaaa ccccacaccg gctcatggag aggaagctcc
    68461 cttgcagagg cattgcccca ttcgggccta cctccttcag atttgatatg tcgatctcca
    68521 gctctaaaag tggcagaaaa accgactgct attggaggaa attctgccca aaactgcaag
    68581 gcagacttac gaaccccact caccgaagcc ggtaaagacc agccgatgta gaatcggtag
    68641 cgaaggacga aggatcgtgg cacgtcagtg gtgatcttac gccaagtatt gttgtttgtc
    68701 cgcacactta gctggatcgt atgatgccgg tagctgggca caaacagata caccttgtcg
    68761 gcagatgcga ggaggagcaa gggggctgag ctacgccctg ctcaatggtc ttagagccga
    68821 gggtggggga tccatccact tatccaggcc tacatatcgg actttctatg tagctcggat
    68881 atccgagtga gatcaaacca gtcagataaa gtgggagaat cactgagact tggctatgat
    68941 gacacacgaa ctgcttctgc atggaggagg ggcgccagat gggggtcaga agaggggcca
    69001 atcgtgggaa atggtaaggt ggtatcgagg gtcgaaggat gccggtgaga aatctagggg
    69061 aaggtgtacg cgcaaatcat acgaaggcag agtcgcgtaa tgcttctagg gagattctgg
    69121 gatcagtcaa ccccccccgc cttgaacttg ggcacgtagg taaccgcttt acgggtggcc
    69181 ttgcaccact cagtacgaaa agtgcagtat cactgcgaag catacgtgaa gttgatgggc
    69241 aatagtgagt gtacacaact cttactctgt ctcttagcta acacaattcc ccaagcatcc
    69301 tctatcacct gtaatcaacg gactcattga catcacagag gctcataata tcatctcggt
    69361 tatcaaggca gctcactgat acgactcagg cccaatcaat tccttgaaac acctttcact
    69421 gacttaatag actataacta aactaccgca accggacggc tgatgtcccc ttatgttcag
    69481 agtaaagtaa tgaatggctc ccttccttcc ttcccacttt caatcatagg gaacttcgat
    69541 tcattcccgc gtaaatgcaa ccttcacacc atttagggac gcgcaggtta gagtaattgc
    69601 ctctttaaga ggctctggat cgcggctctc gagctccctg aactcttgca gaatacgcac
    69661 gatgacatag cctgactcgg taagggcgta ctgctggccg atgcagatgc gaggaccgcc
    69721 actaaaaggg atgtactcct atgattcccc gtcagtttgt cagtttcttc acatgaacaa
    69781 tagacacgaa ggctaagggg cattacccat ccagtacgta gcttctccca tctgtctggg
    69841 ttgaaatcac gcgcatcggc accgaataga tctttacgac gatgcatgcc atggaacaca
    69901 ggcatcacga cggtgccttt cttgacgaag aggggtgatt ttccgtccgg accaccgccc
    69961 acgggtagga cggtatcttt cttggattca cgtgctagac cggggactgg cgggttgagt
    70021 cgaagagctg tattataggt gcgggtagtt agttggttgt ggcccgtgtg cgggaatatt
    70081 cgtgtaagag ggcaactcac actctttcat gcaatactgc aagtacttca tactcttgag
    70141 cttttcaaag ctaggatgct caccgtcgag tgcttgtact tcagcacgta acttttccca
    70201 cacgtctggc ctcttcgcaa gggtgtggaa caggttgctc agcatactgg cagtcgtgtc
    70261 tcgcccagct acgagcaggt tcatcaactc atccctcaac ctgatgcggt ccgttgtctg
    70321 cttggccaac tcgtagagga aagtgtattt ctcaggtcca ctagccgcgc cctcgccgtc
    70381 cagctcttct cggtaccgaa cggcctcgtc aacgtatggc tggatgaatg ctcggcacaa
    70441 ggtaacggcc tccctgtctt ccttcgcctg ccacatgatc ttgcccaggg gcccgtatag
    70501 gaagcgtgtg ttacagtact cctgggcttt atcaaaggcg tgggcgaagg cgccgtcaga
    70561 aggtctcccg gggtcagagg tggaatcctc ccggagcgag ttcaccgact gaccgaagag
    70621 caggtcggtc gcgctgtcca tcattagccg gaagaacagc ggctgaagat cgacctctcg
    70681 gccgtcggca gggatgagcc ggaacaagtc ctgcacgtga ctctccagcc tgtcgaggtc
    70741 agatatctgg ccgcggacga agttgggtcg tatcatgagg cgagagcggg cccagtgctc
    70801 gccttcggtg gtgaatattc cctttcctag aagtggctcg agcacacggt tgcgctcccc
    70861 cgtgctccag tcatcgaact tggtggcgaa gatggctttc atgttctcgg gctccgccgt
    70921 tgagatcatg cctatgccta ggacatagaa gatgtatgtc gccccaagtt ggtcgtacaa
    70981 gccggactcg cggaggagaa attctccctt ggctttggcg gtaaaggcat cgcgtatgta
    71041 gtctgtacca agtacagggt ctttatgagg gtatctccct tgaatgggct tacagccatt
    71101 ttcaaggatt atcttttgac gggcaagata ccgagttatc catttgtagg cggtcaggca
    71161 cgagtgtatg atgaggatgc cgagcccagc ttgagttata gggccgtatg ccatgatgcc
    71221 gatgccttcc ctggtgtgta gcagcagctt cgtagatctt ggggtattct gctcggttgc
    71281 tgctgtcaat gtctggcaac taaagaacgg cagtggtcaa gcaattaatg actcagcaat
    71341 atagaactgg agtctttgat aaaaccaaag ccttaaggaa ctagaaataa atctgggggc
    71401 ggggactaga gttgaccctg aagatgcaag agtgaagatc agtgcggtgc caagtgcagc
    71461 ttacatggtc ccaatctcac ttcgcataac tctgtctcac cgggtctctc cggacttagc
    71521 actcgagcgg aagccggaat atcggaagtg gcgctttcat tcctcaaatg catgttggct
    71581 tcaagcgccc gttcggttcc gcagcacggt tcggcatctg catgaagtcg gtcgtccgct
    71641 ctagttgaag gcgagatttg tcttaactct ttcaccacag cgactcaatc ctccagggtc
    71701 cgggtgacga gttccatact acaagtacgc ccgctgtcta tcaaggtcat agaatcgaaa
    71761 tccacattca aggttaaatg tggtacctac gtatacatta tccatgacgt atccggggtg
    71821 ggtgtgatcg ggtggtcacc gatatgcgta gggcatattg ccgagattag gtgtaggtgg
    71881 gggctacgga tagacacggc aagggatacg caggggtgga tataatgttt cttatgcata
    71941 cccctggggt gagcatctcg gagttgttgt tcctgttccc tggcacccct tgcttacttg
    72001 cagagtgcac tcgtacgggc caaattcggc tgcagatctt ctcacctatc tacatactgt
    72061 tgcattcgtt tgggtcgaag gaatgaggac ttcgccttgc atattctcac ccagtcgagc
    72121 ttacaagtat cttttatgaa ccgacgatgt actccgggat atagaacgat atccagctcg
    72181 aatcggtagt gtctccgagg tatcagaatg gcacatttgg tcagtacgta ccgtgctcta
    72241 ggaccgcggg tgctctcgcc caccagccga tggcatggag atgctacggt cagcaacagt
    72301 agaggattac gagattcata taagaggtgc ttctggtgta agaacagtgg ggtaggactc
    72361 acaacataag gcgatcccca agctggcata gcgagacaga ccatttccaa tattgtgttt
    72421 tccatagtag atcattctcc aagtctccca atgtctcctt catccgatga atccacaggt
    72481 acgtcgctga acgtgcacct gcagcatctt agacgtgaaa tggtagctaa cacctccgcc
    72541 agggatgacg tctccatcgt attccccaat cgccatatgt ggcatgggaa tgcgattacc
    72601 gggggacatc tcaaacgcgg ccgatctgtg ggagttcctc tccagagggg gcgatgcccg
    72661 gtccgaagtc cctgcagaga ggtggaatgc ccagagcttt caaagcaagg gcaagaattc
    72721 cgggacaacc atgagtcgac acggctactt ccttaagaat cgagacctgg ctctgtttga
    72781 caaggacgcc ttcccgtcca tcagtcgaaa ggaagccgag caactagacc cccagcagcg
    72841 cgtgctgatg gaggtcgtgc aagaatgctt cgagagcgcg ggagagacca agtggcaggg
    72901 gaagaacatc ggctgctacg ttggcagctt ttccgatgac tacctggact tgcaggctaa
    72961 agatccgctc tacactggct tctataagct cacgggggct ctggactttg ccgttgcgaa
    73021 ccgcatatcc taccagtacg atctgagagg cccgaggtaa agtttatctg tccatccaga
    73081 aagatgaaag ggcccgtttc ttcaaggtgc ggaaagctta ctcgatttgc cttgtccaac
    73141 tagtatcacc gtcaggacgg cttgctcggc gtctatgacg gctctgcacc aagcatgtgg
    73201 cgcactacaa cgtcgcgaga ttgacgccgc tctcgtctgt ggggtgaacc tgatgactag
    73261 tcccaccgcc tctatcgcac ttaacaacca aggcgtcctg tcgccggacg gctcatgcaa
    73321 aaccttcgac gcggcggcta atggatatgc tcggggtgaa gcaatcaccg ccatactcat
    73381 caagagggtg gacgatgcgc aagaccagga cagccccgtt cgtgccgtga taagagctac
    73441 ctctgttaac tacgacggaa agggctccag ccttggagcc ccaaatccac ttgcacatga
    73501 agctcttatc cgccaggctt ataagtctgc cgggatagac gacttctcga agactgcatt
    73561 cgttgaatgc cacggtaccg ggactcgggc gggagatccg cttgaggtgg ctgctgttgg
    73621 tagcgttttt ggagaggccg gagtctacgt cggctcggtc aagccgaacc tgggccattc
    73681 cgagggagca tccgggctca cgagcctaat caaggctgtc ctagccctgg agcacagaac
    73741 cataccgccg aatatcaagt tcgcgaaccc caacccggac atagacttca agtctggacg
    73801 tctgaaggtt ccaaccagtc ccgtaccctg gccgcagcat tgtgatgcac ggatcagtgt
    73861 aaattcgttt ggcttcggtg ggagtaatgc ccatgtaagt tttgaagatg ctgccctatt
    73921 tccattttaa tagtcaataa ctaattacgt cactcgtcta ggtgattgtg gactcggcag
    73981 agtcgttttg tctgacgggc cagttgaaaa acgggctcac aaacgtggta accaatgggg
    74041 tgaccaacgg ggtgaccaac ggggcaccaa acggtgcaac aaatggtgta acaaacgggg
    74101 cgacaaacgg ggtggtaggc ggtgttacta acggcatagt gaacggggtg tcgaacgggt
    74161 tgtcgaatgg tgtgtcgaac ggagcgttga atggggtgcc gaacgaagtg accggcgggg
    74221 tgacgaacgg agtaacaacc gatttgacga atggtgcggc aaatggtgcg gcaaacggtg
    74281 caacaaacgg ctctcttcct agagaagatt ctttggagaa ggtcccaccg attgcgagcc
    74341 cacagctgct cgtcttctcg gcaagccatg aggcgtctct ccgccgctct gttaagcagt
    74401 acgagcatta cctgctccag gattctcctt cggtgcctga tctcgcctac acgctaagtt
    74461 cgcggcggga gcatctggcg catcgagcgt actgcgttac agacgatggc aagccgccgc
    74521 ttaccgtcgc acgacctacc aaagtgggaa agactattcc ggagctcgtc tttgtcttca
    74581 caggtcaggg agcgcaatgg ccgcggatgg gcgcccaact tttggatgac ttccctgtct
    74641 tccgggagtc tttcgagaag atggaacacg ctcttgccac tctaccaacc ccttgcccct
    74701 tcaacctcag agtggagctc ttgaagtcgg aatcggacag tcatgtccaa agtgccacct
    74761 actctcagcc gctctgtaca gctctacaat gtgctcttgt agacctacta cactcagtgg
    74821 gggtccgtgc cacatctgtt gtgggccact ccagcggaga gattgcggct gcatacgctt
    74881 ctggtgcgct gaacctccac gatgccatta ttgtcgctta caatcgcggc atatgctcat
    74941 cggctatcaa gaggtcgggt gctatgggag caatcggcct cggtagaggc gagatcacgc
    75001 cccttttgcg cccaggtgtt gtgataggct gtgaaaacag ccctgagagt gttacaatct
    75061 cgggagatgt cgaggccgtg gatgccgtga tggctgatat caagtcatca cgaccagaaa
    75121 cgcttgccag acgtctgcgc gtcgacaagg cctatcattc acgtgagtat ccacgcccta
    75181 gataacctct gggagggaag tcaagactaa tagagaatat agaccacgtc ggtgacgttg
    75241 aggacgagta ttggaatgca atcagtggca tcaaacccag tgatcctgcc attcccttct
    75301 tctcgtccct ctatgccaag gaactgcgtg atgggagcgc cttgaaccat acctattggc
    75361 ggctgaacgg cgagaatgca gttctgttct atccagcagt ggccgctctc gtcaagtcca
    75421 actctcgacc caagatgttt ttggagatcg ggccacatgg agccttggca ggaccgatgc
    75481 gacagatttt gaagtcattg gatatcccgt tccaatatgc gtcaacgcta cagcggaatt
    75541 cccacgccac gcgcagcttc ctggacggct tgggaaatct ctatctcaga ggtatcactc
    75601 ccgacttttc acggctgcac cagggcagga aggtattgac cgaccttccc acctacccat
    75661 ggaactactc cgcaacttcc aacttctgga cagagcctcg cctgagcaga gagtggaggc
    75721 ttcagagaca cacacgacac gacctgctcg gggcgcgaat tacagcaacg agcgagctag
    75781 agccatcgtg gcgcaatcta ctctcgacag acaatgtgcc ttgggtccgc gaccatgtgg
    75841 tccagggcaa catcgttttc cccttcgttg gcttcgtatc cattgctgcc gctgccgtcc
    75901 aacaagtcac cgaggccaaa ggcacaattt ccttgcgcca cgtcatcgtg agacaagcac
    75961 tggtcatgtt tgaagaaagg gacgtcgagc tttccacaac ccttcgacgc ctgagattga
    76021 cagatacgct cgactctggt tggtgggagt tcagcatctc ttcgtattcg caggacagcg
    76081 gcacctggat tccgcattgc actggcgaag tccaagtttc tctatccaca gaatctaggg
    76141 tatccccagt tgccacgtcg ttgtcccgac ccgtcgatcc agactactgg tacaagatca
    76201 tggcgcgtgc cggtctaagc tacggccccg agttcagagg cctggaaaac ataaccaccg
    76261 acccgacaac caaccgggcg aggtgctccg tagctcggat cgagcgactg caagaagcag
    76321 cgtaccagat ccacccttgc gagatggaca agtgtctgca gtccattttc ctcgccatga
    76381 ccagaggact aggtcggcac tttccaagcg ctctagtccc cgtgacaatc gacgagatca
    76441 cactggggaa gcagactggc ccactccatt tggaaactag tgcacaagtt gaggcggggc
    76501 gtggagacgt gctcggggac atcataggtc acgatgagca gggctatacg gtgttccgga
    76561 tcaagggtct ccgagcatct gttctccaca ctatcgatga caaggagcag aaagacgctc
    76621 tttccggcgc tcgcgtgcga tggatgcctg acatccgctt cttggatctt gccaagttag
    76681 tccgccctct tccggacaga cgcgaccaga tgatccaact agagactttg agcctacttc
    76741 atatcgtgga tcgcgccgta aggctcgact cgtcccagcg tcctggcggc tatgtttcga
    76801 agcacttcga ttggctgctc aggcagtatg aggctgttac gaacggccat agcgatgttg
    76861 tgcccaactg tcaggaactc gtttccatga gcgagcaaaa ccgcctaaca tccatccaga
    76921 gcttacagga agccctgtcc aaaacagagg ttgccgcacc agcagcagct atcaagaggg
    76981 cattcgagat tgtgcaagat gtgtttgacg gcaaagccgg ggcagtagaa agcctgttcc
    77041 aagatgacac actggctgac ctataccgtt tcatggactt cgggtattgc caagacttct
    77101 tccgatgcct cgcacatgcc agaccgacta tgcgcatcct cgagatcggg gctggaaccg
    77161 gtggtgccac gagaaaggtt ttgagcaacc tattttcttc cgtgggcgag ccgatgtaca
    77221 gctcttacac tttcaccgac ctctcggccg gcttcttttc caccgccaaa gattccctcc
    77281 agggaaaata tccagggatc aagttccagg tattggacat atctcaagac ccacttgaac
    77341 aggggttcgt tgagggcgag tacgacctca tcatcgccgc caatgtcttg catgccacac
    77401 ccagtcttca gaaaacattg tcaaatgtca agaagcttct gaaacccgac gggtacatgt
    77461 tcctgcagga ggtgagcctt cagtcaacgt ggataagctc catctttggc ctcctcgaag
    77521 gatggtggct tggggaggaa gacggtcgag tcgacgagcc gtacataaac gtcgacaggt
    77581 ggaatcgcga actgcagacc gctggattca ggggtactga gcttgctgcc tatgatcacg
    77641 agacacccta ccaggtcaac gtctgcatcg tctccaggcc gtcggcggtt gacactaagc
    77701 cctcgaagca tgtcactctg ctgagccatg actttggctc cagtctctac ttagccgcgg
    77761 ctcaagtgtt cacgagcaat gggtacgaag tcgagccatg tcatctcagt gaactgcagg
    77821 tgtccggtga cgtggttgta tcactgctcg acctagaaga gcccgttttc caccagatgt
    77881 caccagagag gcttaaaaat ctgcaatcat tcttcagaca atgcaaggcg gcgcagatta
    77941 tatgggcaac aaacagcgcg caagtcgact gccaagtgcc taaccacgca atggcaatag
    78001 gggccatccg cacattgcga ggggaattgg gcctcccaat cacgacgatt gagctcgaga
    78061 atgccagtga ccaggctctt ctgtccctcc tccaggtcct agaagcccag caacaacacc
    78121 ttcctgcccg ggacaccgcc tttgctctgg acgcagacta tgagtatagc tactccaacg
    78181 gcctggtgat gataccaagg attatcccat tttccatttc cgaccaattg ttagatgacg
    78241 gtcctcttga aaatgggcca tccgagaaga gaatcgaatt acaggccagc aatgggggca
    78301 tcgacagcct ccgctgggtc gccacaccac tcaagcctca cggcgagttc gatgtagaga
    78361 tagacgtcaa ggtggtaggg ctcaacttca aggacatgct aattgccatg tccctcgtgc
    78421 gggacgccaa gtcggagctg ggtctggacg gcgctggcgt cgtccgcagc gtcggaagca
    78481 aggtgacgag cgtcaagccg ggagacaggg tcatgttcta ctcgggcggc gcatttacca
    78541 gtcggatcac cattcccggc gacctctgca tcggaatctc tgagggcctg tcgttcgagg
    78601 aggcagcaac catgccgtgc gtctttgcca cagccatcca ctcaatcctg gagcttggag
    78661 ggctgcagaa ggggcagacg gtattaatac actctgcctg cggagcagtc ggccttgcgg
    78721 cgcttcagct gtgccagctt acgggtgcga caatctatgc caccgttggt acggccgaaa
    78781 aagtgcagta cctgcaggac aagttcggta ttccccggga catgatattc agctcccgcg
    78841 acgcttcctt cgcgacaggc gtgatggctg ccacgaatgg tagaggtgtc gacctggttt
    78901 tgaactcgct ctctggcgag ctcctgcaca cctcctggca atgcgtggcc aagttcggga
    78961 ggatggttga gatcggaaag cgcgatttcc agggtcacgc aaaactccag atgagcctct
    79021 tcgagagtaa cagatccttc tttggggtcg acctccatga gattgcctct gaggctcccc
    79081 atgttctttc aaggtgcgtt tcccacgatt gccatatttt ctacccgcgc gtcggattct
    79141 gtactaacca cctaacacag acttctggaa aagaccaagg cactatatga gcaaggttct
    79201 ataggtccta tttctcctgt cgcgctgtac gaagcatctg aggtccagac tgccttccga
    79261 catgtgcaac agggcaagca cattgggaaa gttgttgtgc gcatgccggc aacacgaacg
    79321 caagaggatt cgccgcccgt caaaatccag ccccggactc taagcctcga ccacaactct
    79381 gcctatctcc tcgtaggggg gatgggaggc ttaggacgag ttgtctcctc ctggcttgtc
    79441 gagcacggag ctagacacct ggttttcctg tctcgctcgg tggggaaaag cgagacggac
    79501 caagtgttcg ccaacgagct tgccagccaa ggatgtacgg tgcaaatgtt ttccggaagc
    79561 atcgtgaatc cggacgacgt ttcgagcgcc gtcaaaggag ccgcggcgcc gatcaaggga
    79621 gtgcttaatc tatccatggt tctacaggtc agtcactccg ccgccaacga tcaaggcatc
    79681 tctcaaggta catgaattat ctaaccctta cgaatctagg accgagcatt cctggatatg
    79741 acgcaagaag actgggacac ggccgtgttg ccaaaggttc aggggactta caacttgcac
    79801 caggccctgg agggcgtgcc gttagacttc ttcgtgcttt tcggctcctt ctgcggcatg
    79861 attggacaat ggagccaggc caactacgca gccgctaaca cctacctcga cgcgttcgtc
    79921 cagtatcgcc accgcctcgg actccccgcc tccgtcatgg atatcggtgt agtcgaggac
    79981 catggctacg tcagccgtag cgcggagctg accgccacct tcaagaactg gggcgccggg
    80041 acgattcagg agcaggacct cctggacgct ctccagctgt ctatccagca gtcatcccgg
    80101 ccggctgaaa tcatccctcc ggagtccagc ttcctcgagt cagcggtgtt tgaggctcct
    80161 tcgcagctga tgattggact aaaaacctcc aaggcgctat cagacccctc gacccgagtc
    80221 cggtggaggc gcgacgcccg catggccatc taccacaacg acagcgtcgg ggttcaagtc
    80281 cagagcgaaa gcaagcaaga cgacgcggag ctgaggactc tcctggagag cgcggcggac
    80341 gacccagcca ttctcgagga tcccgtgaac ttgcaggccc ttacgcgggc tatcgggctc
    80401 aagatccacg acctcatgct gctcccaccg gaggatctcg ataccacggc cagcttggcg
    80461 gcgatcgggg tcgactcatt gatcgtgatg gagatcctga gctggtggaa gacgacattc
    80521 aagttctcgg ttggcactct cgagtttttg aactgcgcga ccatagacgg cgtcgggagg
    80581 attgctgcca gcggtttcca aaaacatcat aagcggtagg cgaggatgag tgagggtggc
    80641 catagggtgt tgctaatggg acaggtgtgg cgagcggagg aggtcctctc gtggacaaag
    80701 tttatagtat gcatgttttg aatttaagcc aggtattatt tcgtatccac gggttagata
    80761 tgtagggata ggatatttcg acgagaggaa ctgttaggac ttggtgcaat taatattgat
    80821 aaaaaagacc gggatctcgg tagttacgtg taattgacat tgtgtgcgaa aagaacgtcc
    80881 tacctaggct acatgacatc aatggcggtt gattcgcgtc gtatggctgc cccgcgacat
    80941 ttctagaacg tgacgtagaa cctcccgcac cttgtatatt tcctgatata tcgggtactt
    81001 acccaaactg gtagtagact aattcaccga ctctcgctta attgtccaaa tgcgagtggc
    81061 tgctttagga cgatgttctg ttgtgcgcca cgattattca tgtttattcc tcaaattgta
    81121 atgagggaga gttgtttagg tgccgccctg tttattgaga tgccgtaggt agtcaccaag
    81181 gttgatatat agcaataccg aggcgggata ccatccaacc cttacaattt caagcactat
    81241 tgcaccttcg tatgccttgt gcttgtccgg ccaatttcat acaagccccc atcctatcca
    81301 tgtaaccaaa agaacccccc caagtaatga tgtacagaag agatgcagaa aaatggggta
    81361 tcgcatacca tggcgtaagt caatctcaga atcccccctc aaacccaatc ttcagttagc
    81421 cgacgaggta atggcctcct gctctagcct ctcctctggc ctctcctttg tcgggctcgc
    81481 atccagcgac gccgacacct ctctaatcct ccgcttcgta gcagcgcgga gcttctcctc
    81541 catttcctcc aagttcctcc tcaccatatt catgtcctcc atgctatcct tgggagcttt
    81601 gccgggcggc ggccacccgc tcttttctgg cctcgggtac gagtacgtcg ccaccgtacc
    81661 caggtcccgt gttgttccct ctccctgtcc gcgcgacatg gtgccgcggg atgaatccac
    81721 gtatcgggac cccaatgcgg gccgcgggcg gtcgggaatg atgccgtcgt cgagggcagg
    81781 gccaactcgc gtggtggctg cctgatcgtg tggtggtcga ggaagtcgtg gatgtggata
    81841 tgcgacttcg ggggtacgag tactaatagt agtagtatta ggcgtcattt cccccgcttt
    81901 cgattgagta ttagcgtgaa atttttggct gcagggagga taccggctct aatgggcaca
    81961 taataaatag ttggccctac cgccttggga ggcgtcgatg tcgaaatatt gcggcggctc
    82021 gttcagttcg atggacgcga tcgccgaacg gcgatgcgtc tggctccggt tccgggtact
    82081 gccaaagaag tgatccctgt acagcttggc gccctcgcga tatcgccatt cttcgtcggc
    82141 gtctatcggt atggatccac cagaaggatg caggcggctg gatggtaggg ctctttttgg
    82201 tggtccagac ccaggcccac tctcaatccc actcgaatcc ctgtcaagca tgggggtttc
    82261 gagtatggga gtgggggtct tcggcatcgc tgaggacccg tcgaccacaa cttgccctgt
    82321 agagcgtcgg tcctggaggg atttcgtgct cctcgtatgg ggaggcttca tgacccggtt
    82381 ctgaggcgag ctggaaccgc gggaaataga acttccccat cgaggtgcca tgatggcgat
    82441 gatgatggca gtgatgataa atgatgatga tgaatgatgg ataataataa agatgatggt
    82501 gatgatgaag gaacaaatta ttgttcaacc gtctattagc cgagatagac gtgaacgtat
    82561 taaacgattt gatgatgacg aatggaaaaa tacattccca ggttaagctg cttggagatg
    82621 taggatgctg gggtttctga cttatttatg tccctggttc ctatgatata atgcgggctc
    82681 aatccggcca tgtggtggag tggagcattt gacccggcgg cgaggcgggg tggagacact
    82741 tgatgctcgg attggtcatc gcgcgctacg cgccgaggcc caatgtagct ccaaaaatcg
    82801 aactgagaag ggctcaggcc cggatttttg gaggtcttca taaaggagac acatagaatt
    82861 catatttgca ccgtctccct tgccttgacc atgacgcgac cgttgaagag atgaatgggg
    82921 gagaaaacca ccaaattaag ggcgagaagg cggggattga cagatgaggt ggcgccctct
    82981 ccccttacat gtctgggtgt ggtccctctt agcgtcccgc tgaccgattg gacctatggc
    83041 gaaggtggct ggcccattgg ggttctaggc cctcctggcg ctaggggcgg cagccaatgt
    83101 taagcagctg tgacatcacc cggcgtcagg agactgctgg gtgtccgcgc cggaggatcg
    83161 cgtccggagc atgcctcgtt atgacgcttg gcgctcacat gcgcatacac agaaggatac
    83221 attgagagaa agagaagagg aatccccgag gtaacgagtt gaagcagacg gcgggaatat
    83281 acgccccatc tacttttttg tattcagatt ttgcgatctg gtaagtttag tagatgtttc
    83341 gttcggtcta agttcgcgac atgataatgg taatatgtat gttcagacaa cgcgtaagac
    83401 ggaaagaaaa tacaacaagc caaacaccca tccctttcgg tatcaagcac catgcttcac
    83461 cagctcctct tcagtccagt cccacaccct cttggcaaac tcgtcatttc tcccgtgcac
    83521 gcttgccttg cccgcgacgc caacaggctc gtagtactcg ccactcttca cgtccttcga
    83581 gatgctcgcc cagagctgat tcctcacgcc atcctccacg gtcgtcaggc tgtactgcat
    83641 aactttccac agcgccgata tgagaaatcc tgagcccgtc gccgctcctg ctagattcgt
    83701 cttgaccaga cccgggtgca cgacggcggc agtgaactgg ggatattcct tggcgagctg
    83761 gcggatgaag agcaggtttg caagcttgct ctgcccgtac cgctggtaag gccctatgtc
    83821 ggccgccggc gtcttgagcg tgtcgaatag gatgccttcc ttgggcaccc tgttatggcc
    83881 gtacgaggcg accgccacaa cccggacgtc cgcgcccggt agggctgcag tcttctcgag
    83941 gaccgggagg aggagcttgg taaggagggc atggcccatg tgattcgtgc cgaactgcac
    84001 ctcgtagccg tccctggtga ggcccggcgg cggcgccatg atccccgcgt tgagcagcaa
    84061 gatgtctaat cggacagatt cctccatgaa ctttttcgcc gccgctttta tggagtcaaa
    84121 agactcgagg tccacctcca gtagcttaat tggtgcgcca gggacctgcg ccctgatttc
    84181 atccgccgcg acccgggccc tctcggggtc gcgagccgcc aaccacacct ccttggggct
    84241 gtggcgacag tactcgagta ccgactgctt ccccagcccg ttcgtgcagc ccgtcacgag
    84301 aatgaccttt ccatccagtg gcggtatgtc cttctcctgg tcgaagggga cggcggactt
    84361 gctgaataac atggcggctg acccggtatg tataaaaagt tgtcttcgca gctgatagag
    84421 aatatgcgtg cgaggtggag tcttaagtgg gttatattcg agaagagaag atcaattgcg
    84481 gtcgactgag aatagatggg aaagccaggt ggtaaatgtt ggtgttcttt ttcgtgaaac
    84541 ttccctatgc acccgatcaa acatcagggg cacggaaggg tctcatcacg ggtgtttggg
    84601 gggtacggga gcaccgcggt gatcagtttc cgacggctgc acgaacctcc tggttaatga
    84661 gctggctgag ggtcttcgcc gcctaaattc gcccctagaa catctgagac gagaatccga
    84721 gaaatggagg tgtccgccac cctttcttca ctcctttggc ctccgggtat taatagatat
    84781 tccccatttt gatatgctga tgttatgata ttcgctgtaa cctatccaaa attagccctg
    84841 cccgcgagag agtttaaacc cgtagccggt aactgggagt tgcgcccatt cgctactttc
    84901 cgcgtaggta atttagccta gtccttcctt gcaagttttc ctgtcaattg tttcttctgg
    84961 tctttattga gccggagagc gaatttgagg tggatggtca cacgaggtag cggcagcagc
    85021 ccagaagcgc tccttccggc tgtaagggtt aggggacgag cccaaatttt actaaggacc
    85081 cagccttcga cagacgcaca gctacaatac atagacgcct aacttgaacc gcccccagca
    85141 ttgattattt ggcctgtatg ctaggcgcac atgctggatg taaaagtaag agatgttgtg
    85201 ccaatctgtt ctataaaact gctagacaac tcagaatgct tctcgcctct cccctcgcac
    85261 ctctcctctt gcacctcttt ccttacacct ctcttcttac acctctcttc ttacacctct
    85321 cttcttacac ctctccccta gctgtcgact cttctagttc tcccggggac gggttagtta
    85381 cagggccaat tggcagtgcc gccccccttg ccatgttctt tgagttgctc ccagttatat
    85441 cgcgcctcat caaatctgca cacagggatg ttgacaattc caggggctcg cacgttgaga
    85501 tcggtgatat cgttcatagt gtcgatagtg acatccttgt tgatcgatcc tgggtcgttc
    85561 ttcttcccag ccgccatcca tgagtttaca gcactggtgt agttagcatg ccgtcgccta
    85621 catggtggca cctcttcgga accaaaactt acccggtgac gagatcctcc ttggtcaggc
    85681 ccccccagcc ctcgccgtcc aacgtactca agccttcggg gatcccgaag gacttgttct
    85741 cgcaatcgct cctaccgcca ccctcattcg tgcacaggcg aggtaccccc gccgtagtga
    85801 cgatatagta cagccagtta tcaacgcaca cttgggtagc gtccgtcacc tcctgcgaaa
    85861 gctgcgacgg cactaggggg tattgttcgt cgcagtatga atccgcgtcg ataacgacaa
    85921 cgttgaagtt ggtcgcctgc ttccacgtca gagggatcaa ggaggcgtac agggacttct
    85981 tgatgatttt ctggatcgaa aggtcgtcca tctgtgtgta tgcattgccc agaagctggc
    86041 cgtcgtcaaa gaaagtcgag aggatcttga tagatgactc tgatccatca aagaggacag
    86101 tcctggtgtg agccatgcct tcgtagaagg tctgaacgat gtcggcaagt gtcgttcgta
    86161 ggttctccgc tttgtccttg agctctctat ccaatttctt cgttaggaat cccgaacatg
    86221 tgtaattcat agcagttttt gggactctca cactcacact tgcttgtcct taacataggt
    86281 aaaggctccc atcacggcgc cgtttacagc atccttggaa gtaccatgat tgccggcact
    86341 aagacccttg aggttgcgca aggctacatg gataagttag atctaaatcg tcgaagtacg
    86401 ttataccgaa ctgactgacc gatattccaa atgggcgctc ccgtgataac aaacgtcaag
    86461 ccaatagcat caagaagcag cttaagagcc tgaatcgggg gctcactcgg aggggcaaac
    86521 gtcttgccca agtcagtaat caggtccgag acgatcgctt gcgacttgac aatgctgtca
    86581 tagaagtttg tgatgatctg tccagttgtg ttagtaacct tggtgtggta caggcactag
    86641 ggtcagttgg gaacttacgt tattcagggc aaccattgag ttcagaatca gaaacccggc
    86701 tggggcattg ttgcacagcg aagggctggt gcaaccgttc tgcgaaaccg caacctcgca
    86761 ttgcatactg tccgggccat tgaagaagtt gctgaccgaa gccggaaacg cgagtcttcc
    86821 agcatcagta ttcttccagt tggcgacagc ggcgtcccag gccgcggggc acatgactcc
    86881 gtcccatcgc tccttcggcg gtgttctggc gtcaatgatg actgaatcca tacatgtctt
    86941 gcttttccat tcatcggact gtctcccgat gattgacaag cccgataggg tattgggagt
    87001 cgaagaagtc gaaaccgacg gaagggaaag agtatgcccc aacggagcga aagccagatt
    87061 gatggcaata gagccgagtt tgcgggagaa gcgcaacatt gtgaggcaat ttcaggctgg
    87121 tagagaatct aatgaataag tctagattta aggcttgtaa tgaatctgga ggaggaactg
    87181 atcgtcggtc ggactcaaac tcttgggcat cgagtactct ttatgagttt tctactttga
    87241 agcttctaac tatgcgaaaa ttgcacactc ttgaagattc cgtgcatccc caaaaataaa
    87301 cccaacatga ggttgactcc gtttgcatag cccgctcaca agcgcgatat ttctgcgtgg
    87361 gtcggtcgcg aaacaggtag ccgccattat gataatcgct aggaaatctg actcgagacc
    87421 agacattttc ccgcggaatg aaacaacact attggcatgc ttcgccacca cgtgggggtc
    87481 tctagtgatt cttactcgta tacgcgatat cagaaccgcc agggtggtag ccctactgcg
    87541 cttacatcct gcagctgacg ccaaggttgt ccctattggg tattattttg catttttcgg
    87601 aacaccaccc gatcgcttac cgatgagttt attcaccaag gctgccccga ttgggtattg
    87661 tttcgtattg tttgaattca gggacagctc aatcggcaag gttgccccga ttaggtattc
    87721 tcatccgttg ttaggattcg ggaatcgccc catcgcctac cgaataggtt attcgctgag
    87781 gctgaaggct gtgagtatgg tgcttcctca ccatgtcggt gtatctatct attattaggc
    87841 gtgatcctac agtcgcgggc ggtagccaga ttaggtacta ttttctaccc tcgacccccc
    87901 aatgttactg tagctgcgct cgtgtaggga gagggggctg agggggccgg ccttgtaaac
    87961 cttagccacc caaatgctga gacatagttc cgcttcagct caatatgtag actttcaaca
    88021 tcattaatac ctacactgct ccctcctctt gatgctccga aaagcaacat cttcatcaac
    88081 caaaacactc ctgctcgtgt tcttattctc tagccagtct atcagccctt gactattcca
    88141 agaacaatca accccaccca cacttcacct cgccctcttg tcctatcaat atgcgtcttc
    88201 ccaatctctt ggcagcagct atcttgttca cctccggaac acttgtgact gccaaaccag
    88261 cacttgtacc cgtcatcacg gccagggctt gggaagggga aaaggacgtc cattgccatg
    88321 ggagtgggct ttgggggaaa acccaagacg gcaagcgggc tgcagaattg ttttgcagaa
    88381 gattcaaagg agttgttcct ccgcctgaag ccagccccct agaacgcaga gggggcatta
    88441 caatcaacaa ggtcaggtgg gacgttaaaa tgtggaggaa cgatgagtca tggacgaggg
    88501 ctctggacga tgaagcagag tgcagaagct tctttgacga ggtattggga ccctgtcatg
    88561 gggataacct cgatacacgg tatgtgattc tccatgagct ctatgcttta tatacgataa
    88621 caatactaac gtaagctcct agcggtggaa cggctcaggg agggggtctt tccgttagca
    88681 ttgaccccaa ttcttggtag ttatttttca tcatcatcct ccaagtagtg tagagcggag
    88741 ggagatattt tgggccaatg tggatgggat gtatgcatcg agatagttga gaaattgaag
    88801 tggggactgg cctattcttg tcccagcttg agtgtgatat ttattctttc taattcgaac
    88861 aaggctatat tcgagctccc tacgagtggg ccggcccgac ccgacaggac cgatggggtt
    88921 aaataatgta catcctgtgt tacaagtagt gttacaagta tggagttgct tacatgatag
    88981 cagaaatggt atacgggatg gttggcccct gcgctacaag tatgagctgg catgacgata
    89041 gttcggcttc accttatggt gatccgtata ttaatgagcc tgctgaaggt cattcgagtt
    89101 catggtcgag atttccgacc aggcattgca agtagacgta acacaaactg acatacgcct
    89161 acgcagcaat atcagagcaa cgtagcttgc ccgccgcatc tcaaggcagg cactactctg
    89221 gctgctcatt ctacaggtta agatgatatc ctcttttatc cccttatcag caatgtgctg
    89281 cacattagca ggatgaaagt caagagctac aagactgaca ctgccacgat ctgggatcgt
    89341 ggctgttacc cctattatat aagcatatag agcatctgat tgattgctaa cacaacttcc
    89401 aatactcgat cgttcagtct ggcagcgaaa gacaggtgca gctgttatag atgctggatt
    89461 gggcagttag tatgactagg tggaaaccag acccctaatg tccgcgaacg gcatgttcat
    89521 tgataccaaa atggccttgg gcaagtcgga gagcttggac acccaccgag gaaggttgct
    89581 attatttcat ttgtcaattt tggaacggat ttttcgccaa taaacttcca ttcgcaaaca
    89641 gtcgtgcggg ggtggtagca cagatcgccg ttaccccgct atgtcaaggg gtgtgtagtg
    89701 attgcgcgat gataggaata gacatgtttg cgctaggatt tgtacagaat ggtgtttccc
    89761 acatcgcgcg gtttccgtct aaagggaagc tacggcgaat acttcaggct atcagagaag
    89821 gcatagatga aaataatcta tatcgaagca cgaatgaaac tttttttttc ttcttctctt
    89881 cacttccgtc caatcttgtg gggagtcgaa acatcagatc gcggggtact ctcgatgtca
    89941 cagctatttg ctgcgcgcgg ggcttcactc ccacgcgtac ggacaccgtt acgtagagaa
    90001 gcactcgttc gcaagaaaat tctgctatat tttctaaaat attccgtaga aggaaatacc
    90061 caatactcat aacatatccc tcttgctaag aacccctcat tataacgtta taacgtgatg
    90121 ataatatgat gaaccctggt ttttcattac gcggccgtct cagtcttgac gtccgacgcc
    90181 tgcatgcgcc ccttctgccc aatcttggcc tcgaaggaga cggtggcacc ctcggcgagg
    90241 gtcttgtagc cgtcgctgcg gatctccgag aagtggacga agagatcgtc gccgcccgcg
    90301 gcgggggtga tgaacccgaa gcccttcgcc tcgtcaaacc acttgacggt accggtctgg
    90361 cgctcagaca tcttgattga ttttctgatc gcccccgtta gaatcctgtg cccaatactc
    90421 gcatcttgca acggagaaaa tgcatattat acgtactggt cggaaaggag gaggagaggg
    90481 ttggtaaaat ttcggtatct gaggacaagc agctgtattt ggagtggcgc aaaattatca
    90541 gatgcgtcgt ggaaatgtgc gcgctttaaa tacctgcacc atttatgttt tcatggttac
    90601 gtcatgctag aaaaaatgca tgtaaggttt cgtgtgttta cctctatagc ggctgtaggc
    90661 gttgctagat cgatataccc ggactgaaag cctgcaggag agcgtactag cttcatcgtg
    90721 ttctggctgc aggaatattc tgagatgggc tatgtcaata aataatgcgg agtatgcagg
    90781 ggtatgcaag tctctggttc atgactaatg cacttgttgg tgaaaccaag agcggggttc
    90841 catatgtgac atctagaata gaattcgaac atcgagctcg aacacttttt tttttggcgt
    90901 tcatggtttg caagaaggat aaaaataata tcgacaggag caaattggcc gtgctatgac
    90961 gtggtagcta actctctttg cgcccccggc caccccctca aacatatctc gccccttgat
    91021 aacctttcgc ctcttgatta cgtgtgcctc ttgttcgctc atcatcacct gttttgcttg
    91081 gtgcctcttg attacttgtc tcgcccctca cttgcttgtc gccttttgat tacttgtcgc
    91141 cacttgatta gatctgattg atggggtaag cacctggcct cccacatgct ctctggcctt
    91201 ccaaaccccg ccgtcgtcct cccagtagct cgccagatgt catagtaccg cttgctatcg
    91261 cggccaaaga gcttcccgta aacgacggag ttcagtagtt agtattccag cgcatatgat
    91321 gcaggcagag acttaccatg gaaacaaaca tggatttcgg gcttccgtgg ttaaaccctc
    91381 aactggcgct atcaccttga gcctgacgtg tctgccccga ctagggtcaa agatgctcga
    91441 aggccaagga ggtcatgaac ttcaatactg gccttgtgac gatggttaat accgaaatta
    91501 gcactccaag atataaacac cgttgggtcg tgataaccct tccgttaagc atcactggca
    91561 ctatagtttg gtagcattcc tctctatttg tactgggtat aataagagtt aggccaatac
    91621 tcggccatac gcccagagcc aagaccaata tagtccagcc agaagcgtcc ccatattagt
    91681 caggttaaca gcgtctcatt ataagcataa ctaacatgga tttaggcaac aggtattgga
    91741 aaaaacatgg ccaccaccta gacaaaggga aatgtgtcaa gacagtggac tcctctgcat
    91801 ccatcacttc tccccaagca gagcaaggat gacatcctca aagtccccgt tgagctgggc
    91861 cttcaccgtc ctccctacag ttaccccgta cctctgctta tacgccacct tggcctcatc
    91921 cagtctcggc cgatcccagt aaagggtaac ggcgcgattg acgaggagac gatccttcct
    91981 gttcaccacc gcctcgttca aacgctgcgc atccgaccag gcccgccgct tggaggtgtg
    92041 caggatccgc agcagcgcgt cctccatgtc gccccggaac tccttctcga tgacatcctc
    92101 cagggagcgg tggtacttgc gctggtaggc ttctgcgaga gcgttgatct gcgaggcgtt
    92161 gctgctggtg aatacgtgcg cgacggaaat ggcgttcgcg ccgatggtgc cctccgtcga
    92221 gcgctggacc tccgtgacct tctgatcaat ctcgtgggcg atgacggggg ccgcgtcctc
    92281 ggcgcgtgtg gcggcgagaa ccattgtgta gaacctatcg agggtgtcgt cgaaatcctc
    92341 cttgatctcg acaagaaggt ccttaccctt gatacgcctg tactcggccg aaatggcacg
    92401 gatatcggca ttggagcggc acgcgagcac gtcgagaaca gcagcctcat ccgtacccat
    92461 gcggttgagc gccttgtcca ggatatggac gtcgttcaac aacggcccgc gaatgagggc
    92521 cagtagcgct gtctccaggt caccccgtgt ctcgctttcg atgtccttgg ccaggtcgcg
    92581 gatgaagcgg ctgttgtagt cgcggacgag ctgttccata gcccacgggt tggcgtactt
    92641 ggggctcgtg aacacacgga tgagcgactt ctcgtcgcag cccatgccct tcatggcctt
    92701 gcggagtacc tcgacgtcgc tagaggtatc gacgcgttga acccaggcct tctgggcggg
    92761 gtcatagccc aaggaggcag gggtcggctg aacgggtggt gcgacgccgt acggaggggc
    92821 accttgcggc tgcccaggcg gctgctgcca ctgctggttg ggcggctaag attgaatcgc
    92881 atattaggtt ccgtcgtgag ggccgtatgg agatgtcaca gtaaaactta caggagcgcc
    92941 atagggctgt tgttgagcag gataaccctg ttgctgagcg ggataccctt gttgttgagg
    93001 gggatattgg ccatatccag cgggaggctg accgtacggc tgctggggcg gcggatattg
    93061 gccctgcggg ggaggctgct ggccgtattg accctgagga ggcggctgct ggccgtattg
    93121 accctgtggg ggtggctgct ggccatattg cccgggtggc ggttgctggc cgtattgccc
    93181 aggcggcggc tgctggccgt agccctgctg tccatggggt tggggaggtg cgccaccggg
    93241 agggggttgg tattggccgg gaggaggctg ttgcccctgt ccctgcggtg gggcatagcc
    93301 gtagtacggc tgctgttgat agggaggttg gccttgcggg ggtggtgacg tctggtaagg
    93361 ggctccaggg ttcggcggtc cctgctgagg gtatccggca gggggctgct ggccgccgta
    93421 gtagggtggt tgaccgctca ttgttctatc gtctttatac gaccggagaa tgctgctggc
    93481 tttacttcgg gtgcttcgga aacgaatgaa gcggacgaaa ttctagtcta tcgtagaaag
    93541 acacaagaag gaaaacattt cccgttcagg attgagccaa gacctgaaat acttatcgac
    93601 acaacaaggc gtgatatgag aaccttgagg cctcccctcc cccgcccgct agccccgcag
    93661 ttgctagtgg tgcacaaagt tgggtgggct catattatta gttgcatgga gcgttacaag
    93721 cacactcgaa ccgcgcacag cgtggctgtg tcttccttca gcccctcgga agtggagcac
    93781 tgcctccgca tgtcatgcag gttgggctat tgggatcagc agctagagtg ggggagctta
    93841 aaaactaagc ttgtcctcaa gcgagtttga ttggctaaat cattcccaag agacgagatt
    93901 actatcgggg aaatattgcg cgcattattc aggagagaga ctaggctata gtaccatgag
    93961 gctacacttt attgaggcta ggttaggtgt gatcgtgtcc tgcataccta ctagtatcag
    94021 catctcgtgg aagtgaaaca aggcatgcct cctcgtcgct tcctactccg tcatcccctc
    94081 ctctcaagtt tggcttgtat ctctcctcac atataagacc ggcatgccgt acatgattga
    94141 ttccatgatc aatttattat taattccacg ctatgaatct atccttttga aatcataaga
    94201 cttaaaacgc cagaaagaaa atcgccatct ctactcggcg tcgagaggtg ccctgggcgc
    94261 cttgttgtcc acctggatgc ctcccctctt cttctcgtgg ctgtcgggca tcgggagagc
    94321 ccagccgccc tcaccttcgg gagtagagag ccacagccgt agcagatgtc gacgcggggc
    94381 gggaggagcg aagtctagca tctgttagcc caaatatctc ttgaaaaaaa gtcctctggc
    94441 tcgatgctca cctttgtacg ccgtccgtgc gtggaggaga tgcgagttgc taacgaactg
    94501 gatgtctccc acctccagca ccatgtgtag cgccagccgc tgcgccgtct ggtccagaat
    94561 cagcgccgca cgctcctgct ccggcgacag ggccggaatg atgccagcat cagagaacct
    94621 cttcagcgag cggatgtaat acggatccca ctttgtgtac accctgccct tgccaccatt
    94681 ctcgatatag acaatcggct gccgtgtgaa ctcctcctgg cccaccgaca cctctccctt
    94741 cctatcgaag taccatatcg gctttgtgag aagctcggca acatccgggt gctcctcctg
    94801 cagcgtgttc cacaggttat gcgagctaac gatgtcactt tccccaccct cagccgcgcg
    94861 gtgtacgcag agcaggccga caacgtcgcc gtcgtcggta tggaagaact gccgggccgc
    94921 cgtgcggtag atgcgcacct tgtggatctg cgtcgggtcg tcgccgacat ccttgacgtg
    94981 gccgagcacg tggccgaggc cgttctggga gacgaagtag ccgatgtggg tgccaagtcc
    95041 catataggct acggcggtct tgtgggggcc ccattccacg gcggggaagc gcttgaagag
    95101 gaggaaaccc ttgccgttaa gtaggtcctc gcgaaggtcg gcgaggagtg ggcttagctt
    95161 cggcaggggg aagagctcct gaaagggcgg acaaagaaaa tgcattagca accgcggtct
    95221 attggctttg ataggtttag tagtattggg actgtaggag ttgacaaacc tttgagatgc
    95281 cctccaacgc cgttccacta gcgatgaagg catcggcggt ctgccctagc tcctcgatct
    95341 cttcgtccgt gagtggatgg gtccacgctt ccggcttagt ctcaaagtct tccttcttcc
    95401 aggcggtggg gcctgtgatc cgtgtgggga actcggagta cggcttcagc gcatcgtaca
    95461 gcggggggtg ctggcccgag gtcctgatac catcggggaa tatgtcccgg ggtgcatgat
    95521 catttttcga cctgatctgc gaagcaggga tgtcgtcaaa ggtcagagca ggggccattt
    95581 tggtcgttcg tgaacagggg ttgtaggcaa tgtgattaga aaagcgtgtg cagcgtggga
    95641 ttggattgta tagcaagcca ctttcgccgg attgggaact gctcgaggtt gaggcagtat
    95701 atataggcat aggccgggtt cgatgtctga atcgcttgtt ttatctgctt tatgtctatc
    95761 atgtttattg ccgagctcgc tagagtatat gatcactaac tgcggggttg tgatggcgtg
    95821 cttcggctat cgttaagcca aggacaaaca cttgtacaac gtcagcccat aaatcaattg
    95881 cgcgatcact tttactcacc cagaagcccc actaaactcc ttctttcggg tgaacaagca
    95941 ctacattgta tgatgatgac cggagtagtt gggcatccaa ggtgtaacat gtggggcagt
    96001 ccggcagcgg tacaaactcg tcgcgtttgg accagtaata ctcggttcta gctttacaaa
    96061 tacacgcaag tgcatccatg tagttgccgc tgacagctgt tggtaatctt cgcttgacgt
    96121 tgtctggact tgatcgacag ggatacttac acatgttgag taatctgtcg attgccgaga
    96181 tagtgtcgcc ggctctgcaa gcaccgccaa agtgcccaac cgtcggtgca actaccccac
    96241 aatttatccg ggaggtaatg tattactcta cattccatag gaatgttaat ggaagctggg
    96301 ttataccgag cactagggcc gattgatagt tgtgtttata taatctcgtg tccagttgca
    96361 ttgcattaca tgcggagatg tagcaatgag gctgtcattg gtcaaagctg acgagaacgc
    96421 tttcagccga cgtcacatca tgtgtacata gaagaatacg acttgttaac cagtgcagat
    96481 aattgtgttt ctttcacgac tatttagttg ttcaaacaat cactactcaa aattaatgcc
    96541 ccaagatata gattgaagta aacaaatcca ccccctcagg ttcgtgttca cgcctagaag
    96601 ctcttcagca aacgcctcca ccacggcaaa tggctgaggt ccaaggcccc cgtcgcggtc
    96661 tccttgagcc cctccaaatc cctcctcctc ccagcctgca gatcaatctc ctccaaggcc
    96721 caaatcttcg tcttgaagac gaacttgtac accaggtaaa ttatgacgaa gagaggaagt
    96781 aggatatacg cgtccacgaa cttccctgcg tggaagggcg cgaacgtcga ccacccctgg
    96841 acgaaggcaa ggaagacgtt tgcaaagagc ccgaagtagg cgttgtaagg gtaccacttg
    96901 gcttggaagg gcagctcctc gggtgagtgg ccctgggccg cccaggcact acggaagcgg
    96961 atgtgcgtga aggagatgga cccccagacg aggaacgtcg acacgccgct gaggttgacg
    97021 atgtagctat acgccgccgc cgcgcccgtg ctcacgttca tcatggagag ggcgccgaag
    97081 agattcgtga agatgatggc ggggatgggg acgccgcgct tgtccgtcca gcccaggaac
    97141 cgcggcgcct tgccgtcctg cgccatgaag aggatggtgc gcgacccgat gtagatggac
    97201 gagttgatgg ccgagatgca tgtgacgaag ataaaggcgt tgatcaggtg gacaccgccc
    97261 tgccacccgg cgttctggat ggcgatggac atggggctct ttacggcccc gccaccggtg
    97321 acgagctcgt cggcgttcga ggggcaggtg aggccgaaga agattgcgga ccccatgtag
    97381 acgaagatga tgcgccagag gacctggcgg atggcgaggg gcactgcgta accggggttc
    97441 ttggtctcgg tggccgcgac ggcgacggac tcgacgcccg cgtagaaggt ggagcagaag
    97501 acgaagacgg tagcaacgcc ccggaagccg ttggcgaagg cgcctggatc tctccagtac
    97561 tcgctcccga gagcatctac gccggggatt cctcctccaa catagctata tgaaccaata
    97621 ccattagttt cttatctttc actttgtcgt agttgccgtt ggggttaaaa gtgaggcgaa
    97681 acacatacat gatggagaac aggaagaacg caacgagacc gaccagcttc agaagagcca
    97741 gccagaactc ggcttcgccg aaagtctcaa cacccaatag ttggaaacct aagaaggcaa
    97801 cctagaacaa ggcacggtgg gtcagctata agatctggta ataaccccca tcgattaggg
    97861 aagtataagg gacaggacta aagtgacaaa agtttcttac ccaaaagatc aagaagtacc
    97921 cccagactgg gacctggggc ccccagagag tgaagatact agagatgaca ttatactcgt
    97981 tggccagcac gcagaaccag atgatgtagt agttccagcc cacggcgacg ccaaaggcct
    98041 tgtcgacgaa ccggtccgca aggccggtga atgcgccccc actcggatac agggtggtca
    98101 attctcccag gctctgcatg acgctatata gtggattgca gttagtaaca caagtggctg
    98161 aaaatgacac gatgaggcgg gtcttaccta aaagcgataa tcccgattgt cccgaacccg
    98221 atgatcagcg acgccggccc gccactggcc aacgcgcctc ccgagccgat caaaagtccc
    98281 ggaccgatga tgccggccag ggccatcatg ctcaggtggc gggtcttcag cccgcgcttg
    98341 accccggtct cggggtcgat gagcttgaag tcatcggcat ggctgtcgct atccgatggc
    98401 ccctcacccg cggggggcgt gaagctcttt ggtgggtcaa gcatcgttca cgtcgcgtct
    98461 cgttgcgtgt ccggatgttg atttgcgagt gtttagaaga ggggaagggt attgggatga
    98521 gtacaagtta caccaaaaaa agtaaagctc gcaaactctc tttgctcccc agactgtgtg
    98581 tgggtggcgc gggcgcgttt taggagggga gtccggtgga atggatcggt tcaggaggat
    98641 gcgactgcaa ggtcccggta cgacaccaac gagggaagca aaaaaagaag gaatggggag
    98701 tgtaagcagt tttcacccgg cgcgcggaga aaaggggatc tatctccgtt ttttgtggat
    98761 tccttcttct tttctcggct gtacttcgtg tagactataa gctacggcgt tagactgcaa
    98821 atgcaaattg cggataccga aggcctccca ggatacttgt actcatagta cggagtgttg
    98881 cgcactgatt cccctccccc caccctttac aaccctccat gggacaaata gggccagaaa
    98941 ctggagaata tggtcagaag gaatgacggg ggacgggcgg tcgatggcgc aatcgcaccc
    99001 ttgtaggcct ggccattggg ttctgacgca gtcgacccca cgaacagccc tggtagacgg
    99061 gggtatagcg cgtgggagaa tatggtctag tccagatccg tcctagcttc gccaagcgaa
    99121 tttggtggcg ggatgacgat cagggccatt tccatggata aaactctgca ttgggtttgg
    99181 ttagtttata ttgcagggga cactagaaac tcgagtcttg aacccaggca ccactactcc
    99241 gtacttctcg ccttgccgtt agtctactcc gtagcttcgt tgaagaagga agaaagggca
    99301 agaagaatag gaagaaggag ggacggatga aagaaaaggg gagaaaagaa gccgcggact
    99361 ctacctgtaa atctataatc cgcgcctaag catctacttc tacgtatgta attaattctt
    99421 gctttgaact gttcgaatat ggataccccc acattgtttc gtcgtcatcg tggagaactc
    99481 agctccgttt gccaagacat gcacacgaga actaatatta cacggcgccg acgcgaggca
    99541 agaaccaata tattagtaga agcctgtcgc atgaccctcc tcagcaacct aagataccat
    99601 tttcttccca tcgcagctag cggggccgaa aatagaaggg cggactcccg tttgggttgg
    99661 gactaatatt acctctcgtg gggctggttt gtttcgtctt ggcgtagggc taagggcgga
    99721 taagggcgag gaaccggtgg tgccccataa tggcacgctc cgtgcggcac tctactgccg
    99781 ccaaatatta agattataac gtgctgagta gattcgtcat tctgcttagc ggtccagtcg
    99841 cttcggatgt ggacgacgga caactaagag actaccatgc acacactaag taacttacct
    99901 tacatgaaag gtactgccta tttggaatgg cctgcctggc gcgcctctcg ttggctaatc
    99961 ttgacgccct atgaaggctt gctctcatga catattgttc tcctcggata aaaatggaga
   100021 gccagaccag gattagttcc aacccagtga acccatgacc acgtatatta tgtatcacag
   100081 ccacgtagta tcaagcataa gcaaggtccg ataggaccta cattccacct ttgtcacccc
   100141 cttctcaacc agctacttta agtcctaaac ctgttaacct cccttgggca agaaggctca
   100201 gacaacctac agtcagtctc agaccaggcg actgacaact tcttggagtt gtgtccggaa
   100261 atcacaggat tatatcatca tgaggcaagg gaggttaagg taaagtagta ttacgtcgca
   100321 cgatggagta agaagcacca aggtgatagc ccgtgaacca agctacattc tgctaatttc
   100381 tcctcctttg ttgctagatg cattctaccc gattctcatc tcgtatccca tactatcgtg
   100441 ggctccgctg ttgaagggaa gcccaagtgg tgcccgtgtc gctcagcaat ggtacttgac
   100501 cttgcattgt ttcttctcaa gagttagctc cgcatcacaa tataggtggg tagggtcgat
   100561 gtaggtaaat actcacacac caatgctggc aattcccaga gcagcactgt tcatctatca
   100621 tgtcaactac tcttcttgtc ataacgctcc acagtctact attccggtgt atacgctgca
   100681 cttacgccat atttcttgca agaggacggg agacaggacg aactgtcaag ggagacatcg
   100741 ccgtcggagg cagggttggg acctgccatc acgatggcgg cggagaggat ggcgaggatg
   100801 taggaaaact gcatgttagg agctctcgcc aaggtgtatg aatgataccg atggtggctg
   100861 gtgttgttct tagatcggtt caaaattgtt gagatgacgg tttgggagga gaggcaaaca
   100921 cagaagatat cgtcgtctct ttataccttc ttcttggctt cccagctccc agctctaacc
   100981 gcggtctcgg catgtacgga agcgaaaggt cacgaagcga tcactcttcc caaaggatgg
   101041 ttcgattcgt ccccggaaaa ggtcacatta tcacgaactc gtatttcgtg gaaccttccc
   101101 atgagggtat atcggtccgt taataaattt gtgtatcgta ggcccaggtg agggactgcg
   101161 tggcaaccat cccatatctg gattccccgg tctgtcggtg cacgagcgat atatggtgga
   101221 agtacagaaa ccttatccag tcatggctac cttcacggct ttactgtcgt atgttctcct
   101281 gaaatatact taccacgaag aagtcagttt ccgatgaagc atccagctac gtctcacacg
   101341 tacaggtcca atcgtgcgcc tcattttcac gatagtcttg aatccatgag aaggcaagta
   101401 tggtctgggc agagctgtga ggtagtcctg tgacaggacc gccatcgaat ataatcgaaa
   101461 tccatggtga gaaacatctc cgcatttgcg aaacgttact cgacggtagt tccaattcga
   101521 tgaatctctg accaagagga tgcaccgagg gagactttac ataccgatca tatgagtgcc
   101581 gtattaaccg gtaacatggc gcaaagttcg aatattaatc aagaattagt aaacagggaa
   101641 tagtctgtgc tcggttccgg gctctcgcaa cgttacctag ggtcgtctgg gggtatcaca
   101701 gcttttagca tagatgttgt gacacgaaat atctcccaat aagcgtactc taacgcaggg
   101761 gattaggagc acacgagatt tcctccccaa gcgagtgatt tcccctatgg tggaacgtaa
   101821 gagcgtcgta acggggcccg gggatgacta ccactctcgg tttaggaggt ttatcctcaa
   101881 ggcatgatgc gtgccagcat ctcgatggct tgtcgcaaat aacaaataac acatacatgt
   101941 aattgagtag tattagccag cacccagaga ttacaggtat tagatgaata atatgaactg
   102001 gaacgataca catacgttat gattaacatc aactgttctg ttaccttaca gtcgatccag
   102061 gcatgccatt cttcatctca caatacgcca gaggcgggca cgtggaacag gtatcagggc
   102121 accactgctc tagcgggaaa aagagggaag gggggggggc acttttctcc tcatgctgtg
   102181 tcataaacca caaaaggagt agcacggcgg aaaaagatac gattacccgt tcgtgaacgg
   102241 atacccctat ttatattcgt gcctagacac actcagagtc acttatcgca ggtgctgaga
   102301 atggagggaa ctcctgataa tcaatttgaa tacgaagtaa atgtataaag ccaactgtag
   102361 ccattcaacc ccatcataag aaaataataa aataccatga aaaccaaccc gtgaggtatt
   102421 acgtcaaact cataaaaccc atgaaattcc taccaagcct gcgtaaactc cggcgttgct
   102481 gccattgact gaagggtctt tacaaaagaa agggtatcat tgcttgcttc tttcggcgta
   102541 tgtgcggtga tcattgatct aggtgttcct gagcgaaaag ttgaggattt gggtgactgt
   102601 tgaaaatgac gagtcggggt tctaggcgaa tgcgggaggt ggtgaaccgg ggttttgggt
   102661 gacggtaggg aagagacgga agtgtccgtc tggtcggaaa cggatagggt cgggagccac
   102721 gactccaccc aggacttccg atcttgattc caagagaacc ggaagatggt gttgttaggg
   102781 gagcgaggtg gccgggccag tgaaggcgtc atagcctcag ggctggttgg ctcttccgcc
   102841 ggtgaaggcg gaagggaact agctgggaga gctgaattga aaacgccggc acttaattgg
   102901 gtggcgatcc ttcgcactga tgttggcggc ttttcgacat tggtcgtgat gttcaagttc
   102961 gacttgatag gtgtgtgccg catctgagtc cgctggcgct tggcggatgc tggtcgattg
   103021 taaggcacta ttgggctgtc aggattccgt cgcggaagct ggtcctgcga cgctgagcga
   103081 gatcggctcc cgtggatcgc acagtccttg gatggacgtt cttcaataac tcggaactgg
   103141 gagagatcga tggggcctgc agatgtggaa cggtgcaccc tccttgacga tgaccgaggc
   103201 tgctgactgg aatcccgccc ggacggagag ggaagtatct cgtgagtatc ctgtctcgac
   103261 gaagaacgag gtatcggacg gaaatctcgg ctagatgaag gacgaggtgt ctcgtgaaca
   103321 tcccgcctag aagaaggacg aggtgtctcg tgaacatccc ccctagagga agaacgaggt
   103381 acatcgcgaa caccatgcct cgaagaagac ttagttgctt gacgaccatc ctttcttgag
   103441 gaggggcggg gtatttgacc ggcttcggcg ccattgggcc tgtgagtcct cgagcggccc
   103501 cgacttcggt ccctagcctt cttcgccggt gctgcggtgg gcatgacgaa tgtcgttgct
   103561 gggagaaagg gacctgccgg cgatcggccg cgctcaacgg cgacacgtgt ctcgcttcgg
   103621 tatcgagctc tgctagtctc aggagtattc ggccgtcgct ctctctgaga agtctcgtgg
   103681 caactggggc tcctcatcaa cgcaagattg cttttggtga gttctcctat cctctgggat
   103741 tttgggggcg cggaataggt caggggtagg agcatgggtg ctgcaaagac aggctgttcc
   103801 tgttggagag cggccttttc caagtccctc accacgctcg atggccgctt cttggtggtt
   103861 ggaggagtat ccctaggcag gcccgtggct tccgacaaac ttctccgatg gatattctcg
   103921 accacactcg tcacttcgtg gacaggaacc acaggtgtcg cgtgggcagg aagccgctcg
   103981 atgacgacgg tttgggtagg gacaggggtt tggcgacgag cggatgcgtt ggaaccggac
   104041 tgcgcatcgt acttctgagg tgggtccagg cttccggaat ccttcgtgga gctaagcccg
   104101 gtgaagtccg ttgagacgga ttggctcggg gagaggtcac ctttcctcat caccgggaat
   104161 actgggggga ggttccaggg gtgcaatggc ttgtctgtgg cgctgtataa gggagattgg
   104221 agaatagcca cttctccacc caagatttgt ggaggcggtg ggttgaattg catgggggcg
   104281 taattaatgg gagacatggg gtggtgacgg aggggagaca tcgtatgcgc atcgatgtat
   104341 cgcttagtcc aagactcggt gggcggaaca gtgaggcggg gacgccggga gaacggcgta
   104401 gggctaggcc cagtgggcgt aagaacgttc gaaggtattg gccgcagggc atccagactg
   104461 gtattgagcg aaagcttcgg ctgcccccga ggctttggca tcgttccact cacgggtgtc
   104521 tgaggcaaat tgtcggcacg aaggacctcg gaaatggtcg atacaccgaa tggggcaaca
   104581 ggcttttcgg cctgcgcatg ggtgttgggg aagggagctg gcgatgcagg aatggccgtg
   104641 tcatcgtaga accgttgtgg gtgagccgaa ggtgcactgt ccgcacgtgg ccggtagacc
   104701 agcttccccc acggctcctt gtcggtatct accaccagaa gctctctatc gctccggccc
   104761 aggataccat acacgttcac ctcgccgttt tttaggccga ggattgcgct ggtaccggcg
   104821 tagacaacgt cttcttcggt tccggtacgg ttcgcaaaca cgacaacgac ctcctcctcg
   104881 ctatctctgt tgatgatggg ctccagtcgc gatacccaat gcatcagggt gtccatatca
   104941 ggctcgtgcg gagagcggct gaagagccga ccttcttggt tggttggaca tgctaacgag
   105001 acaatgacaa ggttcgatcg tacttgtaag acgtgacttg caaactcaaa ggatcccgga
   105061 agactgtcga aacgagaggg actatataaa acgataatgt cagcggtagt cgaaagtggg
   105121 tagaaacagg caacgacaca tggtactggg tagaggtgga aaggcagaga gaggggcgtg
   105181 ggacgtacgc aatatctgta gaaataccga tcgtgacatt cttgacgcca gcgatatccc
   105241 cgttgaagaa cccaccctgg ccttcaagag cccatgtctc gtccgtagtc aaatgacttt
   105301 tccggtagct agctacagtc tggccttcac catcgacgat gatagctgag ttgtaatact
   105361 cgggcgatgc gggccacttc tgtgacacat cgaccttctc ggggtacccc acgaccacgg
   105421 tgcagtcgta cttcagagca actgttcgtg cccaaaggct gctggttcct gagccagtag
   105481 gttcgaggtg agggaatatt tcggcgaggg acttgaagtt gtagcctaag gaggatagat
   105541 gcgtaagtac atttccgatt ttggggagga gcgagatggc gttatctcct tacccgtgaa
   105601 ggcgagctcg ggcagcacca acacgtccag gtcctcaggg ttatccttca gcagaacggc
   105661 gtccgctctg gaaaggttgt tgttcacgtc acccctgacc ggggcgaact gtagacaccc
   105721 tatcctcatc gtggtagtgt cgacgggaat tgggatggtt gacaagaagt ctcggacgcg
   105781 gtgtcgtagg gcgagggagg attaaagttt gcgagactag accccgtgtg gcaagtatct
   105841 cccaacaact aggtccgggc tattgctcga gtcgaagtgt taccgcatcc tgtatctgtt
   105901 gaacaagtat tacagggact aagatgaaaa gacatgaaat catgggtggg gtggaggagg
   105961 gaagcgagat atagatccac agtaagaccc agaacggaac acgacgcgct tggggaaggg
   106021 ggagggaaaa gggcgaaaag ggatgaaaca gcgccaaatg gccgggttgt gggcctcccc
   106081 ctatgttttt gaaacgagcg gcctggaaaa aggctggggg acgggtgaca caagcgctag
   106141 caaggaggga tcgaagcatg ggggaatttg tgagctggaa gtattgttgc attgggcaac
   106201 ctcggtcagc ctgtggtggg gattatacga tgggccaagt gcccggggag tccaatgagc
   106261 cgcaccgacg gttgctcttg tcaccctccg ccttatttta gacctggggc aggcgctaaa
   106321 agataagcag gaaccgtgtt gtcgggacgg gatacacatt aagtcagagg caagggcggc
   106381 ccatagaatg ctctgcctgt cctgtgagac caattgtaga agtggcgctc gatctatctg
   106441 cacgggaaat tggactcgtg ctcgaatatg caggaagggg gagcatatgc tagtaatttg
   106501 cgtccagtca tttgaatctt gggcgccagc taaggtgcag cttcgctcct ttggacaggt
   106561 gcagtggtgt gaagagacaa aacaaggcac ttcggacaga ggtagctgcg cgcggccaaa
   106621 aaaagcggga ggtgaccttt taccaaagta tcctataggt ccgtggtggt caagatcgtg
   106681 gtctccgagg atgctggtcg gcgccaactg caatcattgg gtgtgaaggt gggtcaaatc
   106741 tatatttggc tattattcgg ccaagcttca ccgcttgggc ggcgcgtaaa tgcaggggca
   106801 gcccaccagc gtgggccagt ggcagcacga gtatgtaagc gctgtcttcc cggttgggga
   106861 atgatgacac ctcaacctca cacgatccat ccaatgactt cctcgcatcc catcccaggt
   106921 acgaagagtc cgaaacgtga ccacatattt gtacgacaac gcaaaaaagt aaacaaaaat
   106981 agctatggcg acagctggct ggattaagct ttttgtcacg acccggccac ctcggcgagg
   107041 tgttcctgct ctaccttccg aatcgagctg ccaaagcacc tgaaacgagc gccctcccaa
   107101 tccccttggc cgttgcctgt tgcagtggga tgcgaatgga cccttcggga tacatatccc
   107161 gccttgaccc gtacccttct tgtactcatg gaagcccagg ctctcaattc gtccgatcag
   107221 ggtggcttga tccttcaagc ttgcttatat ttcggatttg tgagtgacct accggcccgc
   107281 cggcgggact agccccgagt atgttgtaat tgtgcttgta gtctccctcg gtcggcccgt
   107341 cgtaaataca tccctcaggc gctgcggatc tggggtcgag gcgcccacct ccttggcgag
   107401 aaccacacac ggaccacagt cccctccttt gaacgtttca tctaagcgct gcggcggctc
   107461 ggaaattgca ctcacggtgc tggcaggcca cgtattagac atcctgcctc gccgactgat
   107521 cgtcgtcgta tggtcaggtt aggtccctgt cggggcctcc actgcttgtc caggcacgca
   107581 tatccgcctg gtcacgcttc ttagagtcca ttggacgccg atacaaatac gtagctctgg
   107641 ccagtggggt gccttttttt ccaccgatgg agagcgcgct cccctacctt actgtgctgg
   107701 tgattctata aacgcgggcc gcccttgctc ttcctgagat tctacgaatc atagtaatat
   107761 aaggtcctct ggcttgcaag tctctccttc gacgtcggtt gaggccggcc ctgtctcctg
   107821 tataactgta tcaccatcgc attgttcctc tgtaattctc ccatttacct tgccctaaca
   107881 tggccacaag cctagggctt acctgctcgg cgtgcaatgc cgaggggtca tctgtatgtt
   107941 agctagtact gcaacattcc cgagactcgg aaaatattaa acacctagtg gcctccattc
   108001 agatatgggc taatgacgga gtggctactt gcttacgtcc taccatagga tgatcgcctc
   108061 tcttggtatg cattattcac aaaattagac catcgtaccc atatctatcc gttgccatct
   108121 cacgcttcac gcgatcggat gggaagcgtc ggtatctggg ggtgaaacca ttcccggaac
   108181 tacatagatg cataaattgc tgcaagcggg gtcgtgatgt catctgatcg acactttctc
   108241 gtgctgaatc tcatacagat ttggaggatt atgtagagcg gatatatgga gcggataacc
   108301 cgatcatact gaggtaacat attcaaggaa tcgtcacagg cagtctagaa aatagacata
   108361 ttcccgtttt aggaaagaaa ggttaaggcg tggctgtatc cgttatagga aagtaaggtt
   108421 aggtgaaaga gggggcgact gtttcttgtc agggggaggg gcatgtctcc tttaggaaac
   108481 aagggccaag gtggagtgga ttccaagttt gtctgccgtt gtaaaaggaa agggtagtga
   108541 cgatcgcgtg gactggttga taacttatcc atttaaagca gcttcttacg tgggtcctgg
   108601 gtggattaga ccagcctacc ccagcctacg tttaatccct gggctcattc atccttggat
   108661 attaggggaa ttatcttgga gtaagcgtcc ctacactgca gataagagtg tatattatgc
   108721 tgcttcgggg atttcgtcta gctccccact gtgggggata gcggagatat caatccgagt
   108781 gccgatccat ataatcccgt cttcccttgg atgatgttgt gagatataac tattactcgg
   108841 ttccgcccta tctgtacata tctcttgttc ctatcactct ccttttggcc tgtggttggt
   108901 ggttggcacc aaacgctttt ctttctagaa cttcgacgtg gcagtacttg gtttcgaatg
   108961 cacagataac agtctccaac gaacatcgca ctcccctctt gatagcgaat tattttacca
   109021 tgggcccctc aggaggtgcc tcccctacag gggatatcga gatcgcctac gggccttctg
   109081 gtatgcgtcc tacctccctg cggaatgatg cggctaacaa tgtcattctt gaaggcatca
   109141 aagggctggc tcgagaacca tacatcttct tcctcgcatg cttcgctagt attggaggcg
   109201 ttctctttgg gtatgtagaa gctcacaagt tcaaggacca gacgagtagc tcatcggttt
   109261 aaaaattagt tatgatcaag gtgttatatc tggcgtgcta gtgatgaaca actttgtaag
   109321 ttacgttggc agtagccctt cagacaccca aactcagacg ctcactctac acttacaggg
   109381 caagcaattc ccgacactcg cgaatgaccc agttctccag ggctggatgg ttgccgtcct
   109441 caccctcggg gctatgttcg gcgccctcgc caacggcccc atcgccgacc gcatctcccg
   109501 ccgatggtcc attctccttg ccaacattgt tttccttata ggttccataa ttcaggctgc
   109561 ttccgtcaac gtccccatga tgtttgttgg ccgcttcatt gctggtctct cgattggtca
   109621 gctctcgatg gtggtgccgc tctacctgag cgagctatcg ccaccgaacc tgcgtggcag
   109681 cctggtgtcc ctccaacaac taggaatcac tgtgggcata atgatagcgt tctggcttga
   109741 ctatggaacg cagtacatcg gtggtacggg tgacggtcag tcacctatcg catggcggct
   109801 gccccttgct ctacagtgcg tgccatcgat tgcacttgcg gctggtacat tgttcctccc
   109861 gtatagtccc cgttggctca tgatgaaagg tgtgtagtat gtctattatg agatatatag
   109921 atcgatatga ctaaatgaac aacagaccgc gaagatgagg cacaagcaac actcatccgc
   109981 atccgtcgtg tcccagggtc ggacccccgg gtcaggcttg agctccaaga gatcaaggca
   110041 atgcaaattt tcgacaagga gacaaccgag ttcatgtatc ctggtatcaa gtcacctgtg
   110101 gcacttacct accagacata caagtccctg tttgtggtgc gccatctgaa tcgccggcta
   110161 ttgatcgcct gcctgcttca gatcgtcggg caatttaccg gttagaaatc caacacactt
   110221 ccaactctga ctaaaactaa cataaacaag gtatcaatgc tattatatac tacgctcctc
   110281 agatcttcgg caagattggg ttggacggga actccatcaa cctcctagcc actggtgtcg
   110341 ttggcatcat aaacctgctg gcgactatcc ctgctatcat gtttattgac cgatggggcc
   110401 gcaaaacggt caccctcatt ggtgctactg gcatgggtat ctcgcagctc atagtcggtg
   110461 ctatgtatgc tgtatacaaa gattcctggg cagaccataa agctgcgggc tgggccacgg
   110521 ctgccttcgt ctggatctac atcatccact tcgcgttctc catgggatgt atcatctgga
   110581 ttgtaccagt aagccatttc ccccctcttc gagtccttct ctgtgccacc ttagcgtggg
   110641 aggttgaggt aaaaagctaa cagcgtgcta gtctgagatt ttcccccctg gcgtccgctc
   110701 ccaggctgtc ggtgtcgcta ttgggacgaa ctggcttgcc aatgtacgta tttgttgatt
   110761 tttatcttta cattgattcg aggatactaa cagcagccag ttcatcgttg ctttgatcac
   110821 atctcgtatg ctagaagcca tccagtatgg cacattcttc ttcttctcag gtaatccttg
   110881 ccttaaatta cgtggttatt acaacccgtt aggctaactt ggggttagga ttctgtattt
   110941 tcctcttctt ctgggtgctc tttggggtcc cagagacaaa gggtgtgcgt atagaggaga
   111001 tggacaagct cttcggcgga aaccagggcg agcaggatat gacaaggatg gcccgaatta
   111061 gaagggacct cggaattacg ggggacaaca ccgctgacca aaagaaagat atcagggatg
   111121 atgttgaagc tgagcaggtt gagtagtggt agggagatat gccatctcga cctagggcaa
   111181 atccggctcg ttagagacgg attctaggct ctttcttgta ctactggctg gaaatcaata
   111241 atcagtccgt gcccattcag gatggggaat tatgttaccc aaatgttcat acgtactagc
   111301 ttcccatatt acccgtggcc acggccctgc gatgctgcat attggtccca cacctcacat
   111361 cagcatcaca gggcccacga cttagccctc gataaattcg aggattctca tgcgattgtg
   111421 gcattagaag agatttctaa tcggagggga atttgtcagc aaccccccca tctccatttc
   111481 tccggttgct attaccaacc gatcttacat aggggtgctt attagtcctc gttgatgcgg
   111541 gggagaggag aggctaacga aataccggac ccatctttcc cctttcttca tgcaaccccc
   111601 gccaaccgcc accggcacca ggcaccacca ctaaaatctc cccgcctttg cgcctccctg
   111661 ttttgaccca cctcttatta taagtcaatg agtattcaaa gatttggtga acaggctact
   111721 tgggttggga actaagacct cggcccttag cttatatcct cttgggtata ttactttgct
   111781 accaactacg agtaccaaac gttgtgttag gattctgagg ttggtcgggg ctttttcggg
   111841 ggattacttg gaggatatat agggtagtaa cagtgcttgg cacttgccag aagaggttta
   111901 acatcaccca accttgccgg gttccggccc ggagcgacgg gtatatcggg tcaagcgggc
   111961 cagggagacc gtcctaaaaa gccgtccttc agcttcacaa atcccgaatt ccgaagatcc
   112021 tttccaccct gtgtctctct tagccgttgc cccatatctt tgcaattcaa acaattactc
   112081 cactttcaga atctgccgac cactgcagca aacatggagc catacacggt cgacatggga
   112141 tcgcagcatc caaactctgt gcggctattt gaccagttcc gcaccttccg caccatttac
   112201 aaggtcatcg acggccaacc catccacacc tttttcatcg tacctaacga gctaccaccc
   112261 ggtccgcgcc ctttgttggt gagattccac gggggaggct tggttgaggg tgaagctgag
   112321 gcttcaatgc ggcctttgta agttgcacct ctcgcccaat aaaggatgtg ctttactgag
   112381 ataatcccca gctttctgga gttggctctc aagcatggcg cagttatcct cacacccgac
   112441 taccgtctcc gccccgagca cgaggcgatg gaagtgctgg aagatctcca gtcgttctgg
   112501 cattggattg aagccggatc cgcgcagagt gtgttcaaca tctcgctccc ggacatcacg
   112561 atcaatgctg agaatctgat ggtggcgggt gagagcgggg gtgggtatct agccgtgcag
   112621 acagccctgc tgggcatgac gcagctgcag attcgggttc tctttctgca gtatcccacc
   112681 ctagacttga cgaagtactt acgtctggac aatattagcg aggaaatgct aaactgtatt
   112741 ctatgggcgg atctcgttcc ttattccgag gtcgaggagg ttttgaacgg tccggacaag
   112801 gggaagctgc gcacaagggc tccattcgag tcgcggatgc gtctctttca agctctcata
   112861 caggccggga agttttgcga cctcgagaag gacggggaag tggttgaccc catgcgggca
   112921 ttggagcacg ccgggccgct gccacctatt cttttgtatc attctaagga ggatgaggcg
   112981 ctcccgtggc agcaaactga ggaatgggcg gcgaaactga agacgctgca acctgacgtg
   113041 cccctttacc tgacgtttca gaagggcagc catgtgttcg atgcgaacga caccatggcg
   113101 actccgtggt tgaaggagcc acttgaattt gtgggaaagt actggccagc ctgagtacaa
   113161 ggtaacaaag ttacttgggt tacgtgggta gtaacacatc actacctaat ctaactgaca
   113221 aattacatac acctgttatc tactcccacc aagcgacatc agtctgtcgg agtgtgttgg
   113281 taccacaatg cacttcaccc cctcgcacat ggtgcgacat aaagtcatcc aaaaacctga
   113341 ccttcatacc agctttctcg tagacatcga caacggcctc ttctatgatg tcccttccgt
   113401 ccactattgg accccatggc ttgggtgcca aatactccga tcccaggaca agtccattta
   113461 aagactctgg aaagagggat attacctgtc tctctctagg gggcgcgagg ttgagacgcg
   113521 aggggtggcc gtctggggtc ctgagccagg ggtaagtgac gtcgtggaag agggtcggca
   113581 tgcgaagaac atcgctgtcg gagattggaa tatcttctag taagagcgcg aggttttggt
   113641 cgatatgtct ctgggcgtac gaattgacat cgatgaaggt gtcgttagct agtaggccgt
   113701 ctatggtctc gtttaggaga cgctcgtcaa ggaaaaaagt cgccccgtcg ggggtggcat
   113761 ctccgtcata cgtaatgaca ggcgaatcgc catgtccctt atccgccgct tctctcaata
   113821 tcttcagggc ggaggtggtg tctaccacgg caatcgtaaa tcccagttca ttgtcgaagg
   113881 gaagaaattg gacaatctca tcgacgtggc cgatcgccag ccacccagcc tcgagtatta
   113941 gcggcgtctg aagcccctgg ctcttgataa aggtcatcat tgaggcagct ggatagagct
   114001 cgaagtgttt ccccgtgatt accctcccgg cagggtactt cacacccgac ctagatacgt
   114061 acggagggat cgtttcaatg ttcccgccgg aattgatctc ttcccagccg aatcctgagc
   114121 cccggcctgg ttggaaacct ccgacgttag gtccccttag ctgctcgaat acctgccgcc
   114181 ctgcatggcg agtcgactgt gcagatcgga gaaggactcg gagggagatt gggccgtcgg
   114241 ggccgggcat gcttgcgtag gccggctcca gaaaatcttg ggcccagatg tccatagtgt
   114301 cgttgaatgg cagtacggga atgtcatccc gcatttccgc gacgttttcc tcgagggcct
   114361 caacgaagcg cgcttgccat ggagataggt ccttgtcacc tcttgttgtc aagacgacct
   114421 ctggttcttg gagatggtgg tggacgagca ctggcgcttg cttcatggcg acatgatcga
   114481 cgctgcttct gttcccggcg gtggtctcaa gcacgacgtt aacggtgccg ttccacaccg
   114541 tagcgtcagt cacaagccca cggccgacaa ttctcagctc gattccgttg ctgagtgcgg
   114601 tcttgttgaa tgacatttgt gggtcgacga tactccacgg gtcagaggtc gagtctagat
   114661 cccgcctcca aaagatattg actcggtcac gcgctgagtc cggctcggtg tatattctcc
   114721 cggaagcgtc atcgggtagg ccagtgaggg ggaccgtctt caagggcgcc gcgagctccg
   114781 aggtgagcag gtggtcacct gaggcatcat ggcatgaagc tagttcctgg ttgtcgaggg
   114841 gggttccggc gaggtcgact gttgggcacc ggcgggaggt gtcaccaatg ttgggaagga
   114901 atatcgcacc ctgatcttgc gaccaagagt acttgttggg gaaatcagcc gtgtcaacga
   114961 ctccatcacg attggtgtcg gcgaggatgc acgggtgggt agagtcaggt gtggttaaaa
   115021 caacagctgc caaagagcaa tgggcaaacg cggcgtatat gagatatttc aaatgcatct
   115081 tgggtaagaa aagatgagaa aatcggagct tggaagctga tggattgctt tgtgaaagga
   115141 gttgaatctt gcctagcatt tgaccggata gttcattcct tgaccccttt atataggccg
   115201 agtaggcggc ctggccaagc ctcgcgatgt gctccggaac ggggcggacc cagccggtgc
   115261 ttacagtgtg agccggctgt ttactgcgcc aacccagaat aggcaatttc caaacatgcc
   115321 caaattcact gcccaaaacc ccttagtcgc aatttcactt aatgcgaagg ggacgacgca
   115381 agtatacgtc atttatgtgg ccgaagcttc cgcgactgcg ccccccttgc ctatgaatat
   115441 gggcaggaca agcaccggcg taactcaaat gcctgtggat attttgcgac gatggcaact
   115501 atcgaggtgc aaccatggca aggagtggtg ccaatgggtg ctgacaatcg tgcggtgggc
   115561 accaggcgag acacgccagg atgcaagata gaccggattc atggcgaagg cctcccagcc
   115621 cgatttaggc ctctcccccg ctcgcaccac caccacgttc gtgtcctcgt cgaaaacctg
   115681 ccagtaccac acgtcgcgct tgtcaatggt gagtaccaga tctcgtacct ggcccttcac
   115741 cgtggtgata agacgagaca tcttttcaat gttgagaaaa ggtgcgctcc agtcatccgg
   115801 gtcgtagtct ggttccaacg gcatagttgc gtaccatttc atgaagtcgt acgtatcctg
   115861 ttctctcccg aggcggacga ggtctgccgg tacatgctgc cacacgcccg tgtgatcgga
   115921 gcgcaacttg cgaagcacat ccatgagatg gtcagtcgcc atttccacgg cggctacgtg
   115981 cccgtttctg tggccgaagt gttcaagcag cgcatccacc aggaagtagc gcgtcttcat
   116041 gtaggggtgc atcaaaggaa gcctccaaga tcgggtatcc atgtcggggc taagctatcc
   116101 ctggccgttc gcctccgaga agaagtgcgg gaaggagcgc gcaatgtcgc tctcgaactc
   116161 gaaggcttct cgcgctcgct tgactgcaac gcatgccctc ttgtagttgg gtcgatgggt
   116221 cgcccggtga tctaggcacc agtaatacac gacttggcat cccgaacagc ggcggaggtt
   116281 cttcttttga ccgcagacct cgcagatgcg aggcttcaag gacgagaagc gaccgctgta
   116341 catggtgccc agcgacggtt gggctgggga tcgatcaagg gttggggttg aagagtgaag
   116401 aagagtccgg ctacagaagt ttgtaggcga agaaaattat gaagcgttgg aacaaataga
   116461 cttatattat cgtgctggaa agatggcagc attggagcag gacggccttt gcacgaacgc
   116521 ggtgaagact tgcagggacg gtcaccgcca ctagcgacta agcagaggca gggttggaaa
   116581 ctagcctaac aagccgaaac agtgcggccg gtcaacacgg aagcggcctg atggtctagt
   116641 ggttaggact cttggttttg agaagaaatt ccaagcagcc ccggttcgaa cccgggtcag
   116701 acctcttaca atgtttattt ttgcacattc cgacgaatgc aaaaagcgct gttatcttaa
   116761 gaatatccat caatcgcaac catttatacg ctgagacgac gaaggatatc ggtggagatg
   116821 aacggtcacc ctgcgatacc tgtccgttac acttgaccaa tgtggcacag cccgactaga
   116881 gctccgaagt taagttctta ttttgcctct cgcatatcaa gtacagaacc cagatcttgt
   116941 ggaagaagcc aagcattggg ctgaatttac tccccaagcc aatgcaacga accagtcctc
   117001 ctgtgttata ccgccgtgta ctgtgcggca agtgaggctg aattaatgta tgtccaaact
   117061 tgtgtactcc tccctaagct tttattacaa ctgctcagtt gatgcatcga ccggctacgt
   117121 cagaagccgt ataatcgcag aggttagtga caagggaggc aactattctc ggggagactc
   117181 gttgggtacc tctctgcttg ggatcgtctt atggagctta ttaggggcgg ctgtttgttg
   117241 catgaatagt gcgggtatgt tagctgcagc ctgcataccc acaagttgta gtatatgact
   117301 cgtagttagg gtaaattact acatacctat tagccatgaa agttcgttta caagttcgta
   117361 tatgctagcc ctctacagtt aacatcttcg agcctacctg gctgcctatg ttcattcggc
   117421 cccctctaag cctcttgagt gaaagacccg taacatagac cctttcttaa ttagttagct
   117481 gtatacctat gccatggaaa ggtaagtggc ccgagcaaaa acggcgagaa atcaaggtcg
   117541 cgcccgcaac agtggactca gaatgggtct ctagcttcaa cctcatgtcc cggccaagat
   117601 ctcgtcgccc cgattcacgg tagtaccccc cacagacgaa acctgtgatg acaggatcca
   117661 tcaacatatt cccctcccat catatatctg gaataggcag ttagttcaca gttgcgcgtc
   117721 ttctacccgc aattgcgtga taccatctgc ccacttatac tctctgatcg tctatcggct
   117781 ctcggctctc ggctctcggc ctcgataaac gaacctcatt gagaagcaac tacaagagag
   117841 aggggggata tatatatata attcctacag aatctccttc ttgctcgttt tgtatattga
   117901 tcagcgtttt acattccttt ttgcatattg tcttcctatt cgcatatcat cttcctattc
   117961 tacatcttgt ttgattatag tattccgcgc ctccgttatc gaatcagatc cgtaacttta
   118021 aattcgtacc attttataat catcgcacca accacagaca tcatggctcc cggaatcacc
   118081 tcggatgccc ccatagaggc gctgccagtt cgcagtgcgg agaaggacgt taaaggttca
   118141 cactacccca cacctctaac gagtaccgga accctaaacc agttcgcgtt tgaggagacc
   118201 acgccggtca ttgggcgcga gtaccctacc cttaacatcg tcaatgatgt cctaaatgct
   118261 cccgatgcgg acgcgcggct gagggacctt gccattacga gtactactta acccacctcc
   118321 tatacaaccg gcttcctcga tttcacatgt tctgacctgc acaccacagt ttcacaacgc
   118381 ggtgtcgtct tcttccgagc ccaggataac ctcaccgacg agctacaaaa gcagctaatc
   118441 cagaatttgg gcctgtcaac cggaaaatct gcggactcta cgctacacat ccacccaatc
   118501 cttaacaata cgaacgagtt tggtggtaca gacgcccaga tcagcaccat cagctcgctc
   118561 ggccgcaaga agctcttctt ggaaaacaac cgcgttcccg acaagcggcg ttacgactcc
   118621 gctgagtggc actcggacat ccagttcgag cccatgcccg cggattacac ttccctacgt
   118681 ctaacccagc tacctagcac tggcggcgac acgctctggg cctcgggcta cgagatatat
   118741 gatcgcttct ctcgaaagta ccaggagttc ttcgagggcc tgaccgccac cttcatcggc
   118801 gagggcttcc tcaaggcaca cgatcggaac cctgccgaag cgaagctcta cgtggaagcg
   118861 cgcgggagcc cgctaaacgt cggcggggag ctgacggcgg tccatcctgt ggttcggacg
   118921 aaccctgtga ctggatggaa gagcatcttc gccattgggc cgttcccgag gtacatcaac
   118981 gagctggagc cgcgggagtc cgatgagctc ctgacaaagt tccgtaccgt gattactgag
   119041 aaccacgacc ttcaggtcag gttcaagtgg aggaacaaga acgacatcgg tgagatttac
   119101 cttcctctct cccccgcact tgtattgtgc tacgagtcag gttcactaat gatttcccaa
   119161 tagctatctg ggacaaccgc agcgtcttcc atagtgccac cttcgactac gagggcctag
   119221 gggagaggtt cggccaccgt gcggtcggca tcggcgagaa gccttaccta gatcccaaca
   119281 gcaagtccag atcggaggat ttggccattg taaattaggg acttggaccg gaagggcagg
   119341 aaggagaggc tcgtaacggg aagctatgca ttttggagtc ggatagtaca tgttacgaat
   119401 accatagcat tgtttacctc ggaattatcc gtacaaagat gtgcagctcg aatgattgca
   119461 ggcctgtttc agcatttaac tcttttttaa catggcatac cagctcgcta atatacccga
   119521 tcataaagca cccggctgtc tatattgcat tataatgtga ccccatacag ccataagtgc
   119581 tgttaaattc tacagtaata ggccggaggt gtgttagagt gtcagaatat cgcccgcggg
   119641 tgagttctac gagtgaggtg cttttccgtt cacaagttcg gtcgtaccct ccttattatc
   119701 cttctctagg atgtctctgg ccgccctcat accgtcatta acggctcctg caagtgacca
   119761 ggcatcaaac aaaacggaaa cggccgtata tccactcgca agcatcatct cgacggccgc
   119821 tggggagtgg gcggtactat ataagatgtt agacatcagc gctctcatcc ccggcccacc
   119881 cgccccccct tttccttaag cttcactgtg agacttaccc cagcaatggt ttgttatact
   119941 tcttgcccgt ggcgatgaac ttcgtgatgg cggccagaag atcgggatgc ggcgctccgt
   120001 tcactgtgag atcgaggcca gcatctgcgc tgtagtctcc cggtccgaac atcaatgcgg
   120061 agacctctgg aatagccgcg atgtcctcta tgtttgccat gcccttgata ctctcgatct
   120121 gcgggatgat acagacgtgc ttattcgagc tcttcatgtt aaataggtcc tccgagtata
   120181 gtgaggcatc cgagatgccc ggtgtgaaca cccaggggct gaacccccgg ttcccaatag
   120241 gagctgtgga ttgtaacttt agctagggct ttccttttca acctgggaaa agaagaggga
   120301 gggcggtgat agtggtaacg cacggtagta gactttcttg atcatgtctc ttacgtcttc
   120361 cactgtctgc atgtttggaa atattatccc cgaggcacct gcgtctagcg ccgtcgccaa
   120421 gctaatctcg tcgtgagcgg gaactcggac gagggccatc gttctgccct cggagtggtg
   120481 ttgggcggca tggatagagc tgatagacta gattagtaaa atgaataaga agaagaaagg
   120541 aagtagcgac gtctcgtgat tgtcatattg taggagtggt caaggactgg cttacttgta
   120601 gagggtggag cgatcataga taccgtgctc cacgtcgaac cagatgaagt ccggtttcgc
   120661 agaagctatc acctgccatg ttgggttagc tagccatgat aaagggagga agaggctagg
   120721 ggaaagcaac cagttagctc accttcgtca caaaagtact gggtattccc tgggaagcac
   120781 caagcaatgt cttcttggga tctgcctggg cctggcgaaa ggcctcttgc aggttccccg
   120841 ggtatgtgag gagggctgcc cgatgctcag ccctggtgtg gagctccggc tgccccaggt
   120901 aagacttgtc ggccatggtt acggggtaaa gagtgcagta ttaagaggag gagcctggaa
   120961 tatgaaacaa agagcaggga ggcaaatata ggacgacgtt ttagtatcct agttatagca
   121021 gccaaactgt ggataggata aatactagga ggagggatta actctttata taagagtacc
   121081 gactggtgac cgtcttgcgt gtcacttaac caaaatggag aatggtgcca agcccgagca
   121141 cgagccggag agaaaaagtc gtcgcggttc gggggggggg gggggtgcgt tgccgccggg
   121201 gccggtgccg gtgcctgaat tatacgcaag tcgtatccaa gtctattcgg agcgggctgg
   121261 ggcggagtac attcacatac gcttctgggg aggatcaacc accagtcagc actagctcct
   121321 gaaaggtgag ttacgaagca atatccagaa ttcgtgctaa tcgccctact ggcagacaat
   121381 gctgcagagt cttgcctatc cccagtacgg gatacggggt ggatgcaaga atgatggcat
   121441 agctgccata cccaacggcc ctccgtgaat gggtgctacg gcctcgacac tggcgcgccc
   121501 aaggacaagc attaggccga cagagcacat ggtttatcgg ctaagacact tctgctcaat
   121561 cagccccgca agctaccatt ggtacccgtc ggagtcttgg gtaccttcat ttgggcttgg
   121621 agatgaatcg cccttacatt ggtttcaccg ggggtccaag atggcgcata caagttcgaa
   121681 gtgatcgcct acacctctcc cttaagcagg acgctaggtg actatgtaaa tatatcacca
   121741 gtttgcatat accagcatca tgatatcgga atttgcgaac tagtgctgac actgagagca
   121801 caaatctcac agctttgagc tggaatcttg tcttcggtat gctcggaagt gttgtcgtta
   121861 ccgttgtgct cctcgtgcaa tgtagtgtgc tagtagaaac gaacgcgcca atgataatga
   121921 ggcatgccgc atcattggga agaagaatgg gccaatggcg agtggttgtt tctttgtgca
   121981 ttgggatgac acggatgaca ctcggcgtat tgatcggatg aaggaccaat gtattaatta
   122041 ataataggca ccatctccag gaagggtgga gattgggttg tgtcattgtc ttggcttctt
   122101 tggaacggag caggaagagt gccgaggccc accacccccc ttcccccccc cttacatatt
   122161 gctagaaaat gccctagcta aaccaagagc taattctatt atacgcgtat ggccagaagc
   122221 ctcgagccga tcctaactcc tctccattta tagctaacac ctcacaatgg caataaagta
   122281 gttaactgtc agccattcca ttacacaacc gttcttccgc tagcctcgat ggtgactact
   122341 cttctcgaaa acaacatgaa ccttcatgtg attttggatc ctcgctcaaa gggctataaa
   122401 tggatatatc ctgtcctctg tttgcaaagg cggccaccag ccgtttggtg gccgccgctc
   122461 ttggtatctt cacactatat atataggctt ccaacaccgc taagtagctc gtccttgcat
   122521 agatgcccca ttgaagccct tgggcttcct ggtctataat ataccgaggc ttcgagccca
   122581 tggttaacgg ccaagaacca gataaaccaa gccgagcact ccacgatacg cgccaaggta
   122641 ctcccgctct ctaccgtcgt gcaactcgcg cacctccgcc gcctggggat catcaggatg
   122701 agccaacagc cactcccttg gcccagcccg atgcccggac tcaaagtcgt cccactccct
   122761 ctggtccgcc gtggaaaggt gcagcacctc ccaccccgtc tcccgacaga gctggactat
   122821 ctctaccaac gtcaggatcc cctcccccag cacatcgacc acctccttcg ccggcgggct
   122881 atcgtagcag ttgtccccga ccagcaccct cccccggggg acaacctctg ccagccgctt
   122941 gagcatctcc cgggtcccgc cgagcgtgtg cgacgagcct atgcataccg cgcggtccgc
   123001 ggtgccccga aactcctcgc cccgctgctg gacgaactcg gcggctatgt tgcgctccag
   123061 ggcgttccgg gcgccgcggt ctaggaggag ctggtcggtg tcgacacccg tggcttttat
   123121 gtcggggccg gcgagggcag cggctcggag cagtagctcg ccccagccgc agccgatgtc
   123181 gactatgctc ttcgcttcag agagctggag gcgtccaagg aggtcagtgg cgtgggcctc
   123241 ggagaggggg gtgttccacg tcaaggcgga gtatttggct tgggcgagtg agtctgccat
   123301 tgcgaaagtg ttgttgttga ggatggtgga ggtatggcag ctctaagatg caaggatgtt
   123361 tgtcccgtcg atagaggggg atgcaagaat tcagtgacat gagtgtgagt cacatatcca
   123421 cacgaccacc cctggactag gcccaataaa tttcgtgcca gttcgtaatc atattttgag
   123481 ataataagtt gccaaaactg gaaatatgcc cgtcaagccg gccagctcga cgacgagacc
   123541 tagcccagag tgctggtagt gcgctcatgg taccctggcc gggagagcta tatgcccgtg
   123601 ttcagtggtt tagtttcccg acaagcaaga aggacccagg gtccatcttt gaggaactgg
   123661 atagttaaag atctctggga agctccgaca aggacaacac cccagttact ccatgtaagt
   123721 ccccagtggc caggaagaag aaacagaaag ctccctcacc cccgatcggg aaagaaaacg
   123781 tccgaaaata gatgttcggc cgaaaacgac cttaacccaa acaccaaccc caaccccaac
   123841 cccggcgcgg aacggagccg caacaccccg atctccagtt ctcaaaagta agacggggag
   123901 ccagagttgc attcttcatg cccccccgct ttccgaaccc gaaaaccgag tgtcaatact
   123961 atgcaatgca acatgaaccc ccaaagtgcc ggataaaatc gaccccgtca ctaccaacca
   124021 attgcgccgg cgtgttaaga catctcggat ctggcttcaa ttcacccttg aatcccgcct
   124081 cacaacccaa ccgggatgaa atccccaccc gactcaatga aatccgggaa gaggtttagt
   124141 gccacgggtg taatataatt aggcttaatt gagaaccaaa cttttgcctt tccccgggtt
   124201 tcccggggaa gggggggggg cgtttaataa tacggactta tacataacca tagccataca
   124261 gacagaagac gggaagtgcc ctcagaacac cacgctccgc gcggataggg ggcggtttgt
   124321 gatgtacgga gggagggagg cccataagcg gagagactac atgaccggag cccgcgttct
   124381 gcctcagcgt tgtctctgca ggactggtga cgcccggagg gcggaggcaa gaagagggga
   124441 aagggcgcgg tttgtgtata agaaggggcg aacatcccgc gatatctggg ggattcaacc
   124501 tcaagccttg agttttcaac ctcgaaccct tcaagccaca aatctccaac ctcaatatcc
   124561 aactttagct cttccaaacc agtgctccct gaacagaacg acgacgcccg aacgcaaagt
   124621 caatatgcgc ctccctctca tcaccctcct cacgtccctc acggccgtcc tggccgcccc
   124681 gccggacctc caggaacggg acatccaggc acgggcacca tcgtgtaaca tcgtttcgga
   124741 cgcttgctac attagctgcc ggggcgggag catgtatctt aactgcgctg gctcctacgt
   124801 acgcttcatc tttcctcctc ctcctcccct ctcctcctcg acggcatacc gcccaccccc
   124861 acacccagcc cccttcttcc ttttcttttt tccagacgga tctgccatgg gggagggggg
   124921 catctgggaa cggcatgaga cacaaggagt gctaagagag ctgacatccc gtagtgcaag
   124981 gctagcggac aggcgggacc atatgggtat tgcgtttgca agtgcaggta cggttagtca
   125041 cgacgcgaac ggcaacggga acggggccat ggatataata acgtggctga gtaactggag
   125101 agcgtcttgc ctgtatatct aatgtcgtca ccacctcgtg cgaaactcaa ccgaaaatca
   125161 tgaacccgcg ttcactccga tatcacgctc ccctcgctcg tgaagccaaa ggaataagct
   125221 aatcataaga cccaatcaaa cgcgtggtga tatatatata tatatatatc cataatataa
   125281 gctccgtaaa agcgcattgg ggtatcatta ctgagtccct cacccaacca cattaatacc
   125341 actgctgata caagtaccac gcagaaacgg ccaccaaggc caacgtcccc acaatcagcg
   125401 ctccctcctg cgtgctcccc agcagcatgc tccaaccagc catcacctcc ttctgcctcg
   125461 cggcggcccg cctctcccag gcctcggggt cgatcgccac gggcatcttc gccctaggat
   125521 ccaggtccca ctccgcaggg tactccgcgt gactatcctg cctcggcagg agtaggtcct
   125581 ccttatccat caccgggacg tcgacgcgca ggaatacggc gcggtggtca ctcgacgcga
   125641 cgacgggcat ggcattgtac gcctggacct cgatgccccg ggcttccggc ctcagggcct
   125701 tcgtccacgg aggaatgtcg aggtacagta cgcggtcggt ccacgagggg tacctatgcg
   125761 gggcgaactt ccaggagacc tcgagaggat tgttcgactc ggagctgcta ggcggggtga
   125821 tgtcgtattt gtacgtaggg gggaaatcga ccctggcttc actgagcccg ttcagcgtcc
   125881 ggccggcttc gcgctccctt gtcagctggt ccagtgggaa gaagtgcggg taatagttct
   125941 cagactctgg gtcgaggctg gggaagttcg cgttgggcgt gggcgaggtg gcagagatcc
   126001 tgtagttcag gtcgccagcc acgaagaggt gcgatgaggg tttgaagaca gagatatcgt
   126061 gaagccgctc ctgcatctgg cggctctcct cgatgtgccg gtcgtgcaga agcctgacca
   126121 cctcctccaa gccggtacca ccctctccgt catcctcggc cgacgtggcc gctaccacct
   126181 tgggcttgag gatcttctcc ggattctcaa acgtcaaccc ccgcattatg gccgcccagt
   126241 tcgcgttccg ccgcgcgagg ttccactcca tggcggcaag gtgtgtcgcc acaaaggtca
   126301 actctgcgct gccggcgccg tcgcgggcct cgtacaggac ccgcagaccc gcggctccct
   126361 tgttccccat ctcggcggcg ccgaagccga cttcggcctc ctggacgtcc acgaccgcca
   126421 acgggtccct cgcgaagagg agtatcgccg tcataccgac atttttcgac cggacgaggg
   126481 tgtaggcggg tggcgacgtg cgcagcttgc ctgggagggg gagggggctg cggtcatcgt
   126541 ggccggtagg gttgttgaag gcatcggcgg cgaggttgag ggcatcttcg tagcgggcta
   126601 ggtatgggtt gaggaagtaa ggcccgatga aggagtaggc gataggggcg atttcttgta
   126661 gcgagctggg agaggcggca aaatgtcagt ccatggtgat ggtgccaaag cgaaagccac
   126721 gtgtacaagg ggaggcttgt cccaatgtag cccggcagac aaaaggtctg gccttccaat
   126781 atctagttca cccccccttc ccggctcccc gcctaccatg tagtcccatg acgcaagatg
   126841 atcgaccccc cgcacgagag tggtgtcacg ggggccaaat ccgtcgtttc tcgagccaga
   126901 cacgaaagaa gatgtaactc acaaggcaac gaggtcagga aggccgccag gtgccgagcg
   126961 ctgcctcagg gcagacagga ggtgcgtggc gaacacgggc acatcgacga agttctttgc
   127021 gcagttgaag gtgaggaaga acacgtcgac ggccgacatc gccatggtgc tgtcggtgga
   127081 ggcggaatcg gaggcggagg tggaggtgga gacggttaga gggcggggtg atttggagag
   127141 gttgtctggt gacgcgtctg tggtggacga ctgcgcgggc gacggcgaga gcaagggcga
   127201 cagcgagggc ggtgggccgt cgttggcgga tttagcgggg ttcctttggc ggaagattcc
   127261 tagcattttt agtggctgcc cttgaacttg tcttgccctt taaaatagta atggtcgaac
   127321 ctctttcgga aatagctgca gttcgggtgg aaagacacga gatgagagcg gcaagcagaa
   127381 gatggggaat cagctgaatt tatagatgaa tacgaggcct ttattctggc ctgatcacgc
   127441 atggggccag gcaggatgaa gttttagagt aaaaaaatgg gaggaggagg aggcttatta
   127501 tttcttattc cttcttcggg cccttcgcat gtgctcaacg cacgcgagca tactttccgc
   127561 ctgcagcctc catgagataa cagaacaggg gttcgttcgg aggcagcagc gttgggtgaa
   127621 tcagagccgc cctgccttgc gcccggaaag tgagtaatag cggccggatt cggtgtgggc
   127681 acgcgcgcag gatggacatt ttttggcatt ttgggtgaga cctgcgagaa atggaagttg
   127741 cgactccgtg tagctggaag tagcgactga ctatttgcta ctcttgctgc tggtatgacc
   127801 ccacaacaag aggcagccgc ggtggctggc gtgagctgag gtgaggagag gcggcgctag
   127861 tcatgcaggt gatgcagccg acaccttcac caatgtcaca actcagccac cctcctgtac
   127921 gtgttgtgca tacatcagac ttcagacctc aggctttcag actttttcag gggatccgtt
   127981 cggcggcgga gcaatgccga aaagtgtaaa attacatact tctactggct tcctccacca
   128041 gacagggccc ctcttcctac tccctgtaac cccgccgaca ggggaataga gtggctatta
   128101 agaacagccg acgtggttga cgagaacgtc tcggtttgga ctcaagttga cccgaagccc
   128161 gtcctgcctt actattatta ctacccgctt gaatcctgga gtcccagctc tcagcacctc
   128221 ggaggcagcc attagccatc ccggtgctac cgtatgataa ccttgccccc cctttcgtcc
   128281 acccttcaaa cactgctatc tgacagacgt ccgtcccccc acgccaggcc gacttagaag
   128341 tccttaaaat atagatcgta cgtcgccgcc atctcgtcgg tataatcgtc atgcttcccg
   128401 tcgtcctcgg ggtatctctc gaagcattgc gagtcgtcgg gcgatttgat gggcggaatg
   128461 atgggaccct tgttgcggcg gttgtagacg tcgtcccagt ccacgccttg gaagaacggg
   128521 tgctccttca ccctcgctgc gcccccgctc atgttgccta gcctcttcga cctgtcgacc
   128581 gtgcagaatt ggcggatgag gtctttcgcc tcagacgacg tcgctggttg cctggggaaa
   128641 gccactggct tctccacgat cctacaccgg agaagaggtt tgtcagcaaa tgcttgacca
   128701 ctcgtcacct tcacagaggt cgcaccgccc gacgttccca ctcatcgtga catactgttt
   128761 atagatttca ataggattct ggtgccagaa cggtggatag ccgtgcaaga actcgtacag
   128821 cagaatgccc aaggcccacc agtccacggc cgtggtatgg cctttgttct ggatcacctc
   128881 gggagcgagg tactctggtg tgccgcagag ggtgtacgtc tcgaccggtt tgttgccgtc
   128941 ccgtcccagc cgcttcgcga agccaaagtc gacgagcttg atgtggccct cggcgtctag
   129001 caagaggttc tccggcttca ggtcgcggta ggctaccccg ccctgctgct cgtggaggta
   129061 ttcgagcacc agaacaagct cacatatgta gaaccgtgcc gttggctcgg aaaaggggcg
   129121 catcttccta agataggtaa atacctcacc tcctgggacg tagtccagca atatgtacaa
   129181 gcagtcgcgg tcggagaagg aggcgactag gtttgtaatg aagggatggc cagttacatc
   129241 gccgaggatg gcgcgctctt ggcggacatg gtcgagttgc ttcagccgta tgactgtagt
   129301 tgtgtattag tacgtaggtg acccctcacg cgtgtcttgc ggaccagcac tggagaagag
   129361 ggggggttag atcccggaag aatcaaatga taccttcggt tttgcggagg atcttgagtg
   129421 caaagactct gcttgacttg tccgataccg cctcggcagg ccttaccagg catacccggg
   129481 cgaaggtacc tgcccgcggg cggttgttag cccgcgtcac ggcgacgctc tccaggttac
   129541 ggcaggcatt aggagcagag gggggttacg cgaacctgta ccaagcgtcc taataacacg
   129601 aaagtcatgg ggggagaggc ggagcgcgcc gtgagcatgc gccgcctcga gatcccttcc
   129661 cccatggctc gcgttacgga gcgcaagggg atcgtggcaa ctggtggacg acgatgacgt
   129721 cgtcgacggg gccggtcgcc ctattgttgg aggcacgggg accgccgtgg cgaccttgct
   129781 cgccatcctg aaatgatcaa gggtcttgtc gagctttgag cgaatggaac cggccgtgag
   129841 ccgaaagtgc ttcgatgttt gaggcgtcgt ggcggcagcc gtcgtggact caatagagcc
   129901 cgacggaatc aggattcctg cggtgccctg gagggggagc gaggatagag cagaacctcc
   129961 aagataccag gcagttgcga tgggatctga tacagggggc cgaaactcgt aggcaggtag
   130021 gttaggtata ttgggctcga gcgcccacgt ccgagaggag aatggaagaa gagttaaggc
   130081 tcaggtgaaa ctaggttaag atgcgctcaa ggagagggag gtcttgcgtg ggtgacatgt
   130141 ccgtttgatg cttgctgttt actgtttgcc ggtataagga atagccacac ctgctgtgcg
   130201 gaggtgggag gagcaagagg taagacggaa tagctggggt gaatcgcgga tcgcggcagg
   130261 gagctgaagg gccgccgctg acattgatgt cgtcgccaga tgcgcggggt tcgagggaac
   130321 aatgtgggcg ggcgggtcca attactggct agcgactgtt agcgacctgg attccagcca
   130381 agcaaaatgc tatgacgcaa cagctgaagg aatggaaccc gcctgcccgc tgtccaggta
   130441 cgagcgagac gtgtattcgt accacctaat agtgtactca catgggccac cgcggcctgg
   130501 tgactacaat aacggtggtg tgggtgggcg gggaaagtac tcgtacttgg agggagaagg
   130561 aaccttagta gctagctaca ctttgcgact tgtactctcg gtattggtct ggcatcctgg
   130621 cattttcccc gtcttgaccg attgatcagt tggaagggca atcgatcgct cgtatccatc
   130681 ggtcgcgacc tcatcctcct cggattgaac cgaatgggaa gtggtgacga ggcataatac
   130741 cgtaatacat gctccgtaat acataccacg agtacccagg tattccatgt aatcagccca
   130801 ggagcaggag gggtaaccca catttgctgt cactccgctg aaactccagg ctgtcgccat
   130861 tgccctacag cagcgtccgc cctaccgact gcgggggtgc atggatggcg tccgctgtca
   130921 ctcaacggtt accgatgtgc agtaccgccg ccgttgcgcc gcttttcatg agaactcccg
   130981 acaagacgga tgctacattc taaagtatag atactcgtat atatacgtcg atcatttagg
   131041 tacctgggta acgaattttc tacacaggag aatgcaggta cagaggtatt actcgcacat
   131101 ccttccatgg cggcagaaat tccccttttc catgaacgag acgcaccgcc ttcaaccagg
   131161 acaggaagcc aagtgaggcg attcggttgg agctgagatg gcgattattg aaaaaacggg
   131221 gtacggtgta cggtgggtgg gtggtgggtg ggtggtgggt ggccctactg caagtcaagt
   131281 cacccaatgg cgaggaatgg caataggaat ggattactac gtaatactcc gtgcccgtac
   131341 aaagattatt attacaaagg agccatcccg ttctcgtacc gttcgaaacc cgcccgcatg
   131401 acacggactt ctccgtttgc ctggagcacc aggacagcac caggacgacc tgagctctcg
   131461 ccggtttgta cgagaacgaa accccgccgt ccaacaacac agcaaaagca gcgcctcact
   131521 gcgaccggcg acactgtcca ttcccagaaa ccaatactcc ttccacgagc tccatccgcc
   131581 gcccttccaa tatacagccg agtctcaccc tgccaccctc gccaacctcc ttgcccgcgc
   131641 gtgttaccgg ctaaccaggg tggcctggtc gcttctcttc tcctctcctt ttcggccttt
   131701 gacccgcgac ctttgaccca cgaccttgat ctccgctcaa ccttgtccaa ttgcccgtga
   131761 aacctcactc tcaacaccct cctgccgctc catcgctgaa ctcagtctac cccgatccgt
   131821 ggggatgaca gctccccccc acctacattg aaccatgttg aacttctcga gcttcgtgca
   131881 gaaggctcag cagctgatcg acccgaccca gggactgaac ctgaccaact ctgatcgcaa
   131941 tccttcaaag gctgtcctct tccagggcca gttccggctg ccagcctcgc agacgcccct
   132001 atatgagatc aatgccgagt tgacgatacc gccctccaat gtcacccatg gagacaaggc
   132061 cacagatgcg ggttggcact atgctggcaa gctccacctg tccgagtcct tcatgtgctt
   132121 ctccaccacc ccgactagct tcgacaggag cgcgagtgcg tctacatcgt cgttattcac
   132181 cggccagaca cacggtggag gtcccagcgg caatggtttt acctttcccc tctgcgctat
   132241 acgaagagta gagaggttga acagccagaa tttccaagtg agacgagccc atgcccatac
   132301 ctccatattt ctctgcctcg cccccaagca tacgggcgcc tgtgggcact agttctgact
   132361 cctcttgcct cagttcgctc tcgccatcac gacatggaat ggcttcatgc aagaggcatc
   132421 caggaataag gacacgacaa aagaatcccc gagcatccgg gagcagcgaa taaccataca
   132481 cctggccagc acgcgccagg cctgcgagag gttctgcgac ggcctaaagc gcggcctccg
   132541 atccaacgtc gtcaacgtcc ccaaaatgaa gcgcgtcgct acacactgct actccgaata
   132601 cctcctccgc tccgacgaca gaaaaaacgc cgaccctccc gatgcaggtc tcgggatgat
   132661 cttccgatat cccggtgatg ctaagaagat gcgagatcgc gcaaagatgc ggttatgggc
   132721 cgagtacttg agagacaacg gaaggaacct aaccttgatc cgacaaccta cttttcacaa
   132781 gcttatccgc gtcggtctac cgaaccgcct gaggggggaa atctgggagc tgacgtccgg
   132841 gtcgatatac ctgaggctgg agaaccctac cttatatacc gataccttga ccaagttcgc
   132901 cggaagggag tctctcgcca tcgatgagat cgagaaggac ctgaaccgga gtctaccgga
   132961 atacccgggc ttccagagcg aggagggaat cggccgctta cgaagggtcc tgaccgcgta
   133021 tagctgggtc gacgaggacg tcggatactg ccaggcgatg aacatcgtcg tcgccgcctt
   133081 gctcatctac atgtcggagt cgcaggcgtt cttcctgctc tcaaccctct gtagtaggct
   133141 tgctccgggt tactactcca cgaccatgta tggaacgtta ctcgatcaaa aggtcttcga
   133201 gtgtctcgtc gagaagacaa tgccaatcct atgggaccat ctagcaaaga acgacatcca
   133261 actatccgtc gtctccttgc cctggttcct ctcgctgtac atcaactcca tgccactata
   133321 cttcgcgacc agggtcctag atgtcttctt catcgagggc cccaaggtgc tcttccaggt
   133381 tggtctcgcg attctgcgga tcaacggcga ggagctccta gataccactg acgacggagc
   133441 tttcatatcc atcctcaagg ggtactttgc gcggttgggt gagtcggctc accccaggtc
   133501 ggagaacccg aagctccgcg ctgtcacgcg gttccaggag ctgctcgtgg tggcattcaa
   133561 ggagttctca gccatcaccc acagcagcat cacggacctc cggctgaaga acaaggacgc
   133621 cgtcctgaac aacatcgaga actttgcgaa gcggacgtcc atccgcaacc tagggccgga
   133681 aagcaaactg ctaacccccg aggagctcag cgccctctac gatcggtttt acggcatgct
   133741 ctacgagcgg cagcagcggg cgcagatctt ggaggagcag cggcgaaagg ctaggcccaa
   133801 ccgcgggcgg gtgactgacc tttttccggg cggcaacagc aatcacagta tcgagaaggg
   133861 gagggttggc ctcgggccta gcactagcct gatggactac gacggcttcc gggagttcct
   133921 ggcaggaata gccaagtggg ccatcgccga cacacctccg acacccagga gggatacgtt
   133981 ctccgagcgg gatagaaact cttactacca gcactcgacg caacagcccg acgcctgggg
   134041 tggcggcccc gagcctgccg accacgagtt catgcagcgc ctcttcaaga agtgggacgt
   134101 ggactcgacg ggcgggctga cgctccagaa cgtcgtgacg gggctcgcgc ggatcaagac
   134161 aaagcgcgag ataatgggca ctatcaacta cttcttcgac ctctacgacg acaacgggga
   134221 tgggaaggtg gaccgcgagg gcatcctgcg gatgtccgag gcgctcctgt tcctctcccg
   134281 gagaggtcta gaggggactc cgagcgagcc ctccaataca cccaacggcg agggaacccc
   134341 cagcgcggag gcgtcccagc tcaacctctc tgggccttcc aacaacgaga agttcctcag
   134401 cagcgtgagc gcctttatca ggcggtgctt cgagtacgct gacccagacc acccgagtaa
   134461 ccagaaggcg aaggccgagg cggaggagct ccctgaggag ccggacgaga gcaacgcctt
   134521 tgccataggt gatgacgaag acgaagacga ggaggaggat ctactcgtat cgtccagacc
   134581 atcgtcaccg acgggtaccc ccagcgcggc gaagcccccg ccgtccctcg ccctaaatac
   134641 cgagaacccc cacagaaaag tctcgaaggc gcagtccgag gccgcgaacg ccgccctcga
   134701 ccccgccaac ccgctccaca tcacactccc cacgttccgc atggtcgtgc tcgccgacga
   134761 gctcctggag cagttcttcg agtcgtcctt ccccgtctcc ttccacatca ccgacggcct
   134821 gccgccgcag acgtcccgcg cgcccggcgg cgggctgacc acctttgcta gcctcgggct
   134881 cgggccccgg gcggcgcagg tcgtccccgg gggtggcaag gggctccgcg gggtgctgga
   134941 caatatcgtc acggacggga tgagggtggc gacggaggtg aggaggagga tggaggaggc
   135001 gcagagggag ctggagatga atgccgcgcc cgggcagcag gggcagcagc cggatgatga
   135061 ggacgaggac gaggatgtgg ggaggagggt cggagccgga gagttcgaga ggcggagtgt
   135121 gcggagcgag gacagggacc tactctccgg ggcggatgcg gaggccgggg gcgaggggag
   135181 gacgggcgag ttggttgatg ttggggagag ttcgggaaag ggggtcgtgg agtttgatgg
   135241 gaggtgatgg ggagggttgt agagggctta ggagaggtca gccaggggca ggcaaggcgc
   135301 actggaaagc ggggaggaga ggggcgatcg atgtacatcg ggggacgacc gttttctgca
   135361 tcttggttca tgtttgtggg agtagggatt ggccggtggg gctggtgcaa ggcatgtttt
   135421 cttctaaacg gtataaatca tccgtaaaca attggttctt gaaagcgaca aaagatgcat
   135481 cttatcccat aatcggggga aaaaagaggg ggaggggggg aacgagtctt aagctatgcc
   135541 tgcaccgaaa atgggccaca acccggaaga ccatctctga gtaggcgaaa agcgaatgga
   135601 gacacctact tcgaagagag aaagggggga gccggtttcc accgactcac gatagtggga
   135661 gcctcacaag agagagtcgc gatgacgcca gaagaaaaca ccttaaatag acgccagaaa
   135721 ctcgcattca gccacctttc ccgcgcacgg agcagcccta accaagtacg gttggggttg
   135781 tcaagttaaa gtcggtccag aaacacgcgt agatttcgtt ccacacagag aaccgaaaaa
   135841 gggaagaagt aaagaaaaaa aagaaaaacc aaaaaagaaa ctaaaccgcc caaaaagtac
   135901 atcacgagtc gttcctcgct ggtatcattt ccccataact gcattcaaga tccctccccg
   135961 cctacccaca taccacacgc tgtcttcccc cctagctcat atagattcgt acggcctcgt
   136021 aaaccagtgg tcatcccctc gagccctttc tctcttgccc accccctccc aagttcccaa
   136081 gcgcgccctc cctacttctc cctgtgcccg tcgttcagga gcatctccag cacaacctgc
   136141 atacccggga tctccgggtg cgtcatccca atcttcaccg tcgccctcga gtccacctgg
   136201 cccgaggcgt tctgtatcgg cgccgccagc cccccttcca ccgccgtcgt ccccgtcggg
   136261 cccctggtcc cgtagtcgag gcacctgacg tccctgcccg cgatgatctg cctcaaccgc
   136321 ccgttctccg cgttgcgcac ctccacgtag tcgtcgttga agaggatgag gtattgcccg
   136381 cacagcgtcg cgcccttggc cttcttctgc ttccccgagt actccatgat cagcgtccgc
   136441 gacacgtcgc cgtgcttatc gacgtacacg gcgcagtcct cgtacgtgag caggaactcc
   136501 tggtcgttga gccggaacat ccccagcggc ctctggtcgc ggatccggct cgcgatgttg
   136561 gcgatggccg cgtgcttcac gtccgggatc gacatgggct gcttcttgtc gagcgtcagg
   136621 agctcgaagc ccttggcggt cgacacggcg atgtagctgt ggaagaggtt gagcgagtag
   136681 cactccgtcg ggaagaagaa ctcgtcgtag tcgcggaagg tctccgttac gcccgacgtc
   136741 ttcttgctgc tgctcagcca cttggacttc ttctccgccg cgcgatggaa gacgggctcg
   136801 aggaccttga agaacgtgtt gtgcacgccc tccttcttct tgtagaagac gagcatgcgg
   136861 tccttcatcc gcgcggccgc gaagaacgac acgtccttcg ccaggcgttg cggtgctcgc
   136921 cgggagttgt cgtgggccgg cgcggggaaa ttcgagacgg gcgcgacgac gtcgaggggg
   136981 tatgatatca gagagcggtc tacgatcatg aggcatacct ggaactcctc taggaccgct
   137041 atctgcgtga ccttttgagt cttaggctct gtctgtcatc ggaagtcagc atgtgaggtt
   137101 cggaggcaag ctttgcgggg ggaggacgta ccttttgcca gccacgagga tctgaggcgt
   137161 ccgagatgta taccccgtaa tccgtcccga tggcgataat ggacttcccg taggcggaga
   137221 agcccgtcgc gcagttcacc tgcgcgcggc ataccggtgc cggccccctt ccagggccat
   137281 acactgcctc cagatccctg atggaccgat ccagaggcgt cccctcaatc ttgaccgaag
   137341 gctgcttccc gatcgccgaa acggagtcgt aggcgaacgc gctgtcagcc aggacgcgca
   137401 gcttgaatgg ctcggcattc tgtagggcga gcgcctgcgc atggagtgtc ttggcctcga
   137461 taatcttgct gcaccattcc tgccgggctt gcggggttgc cgcatagagg gtatatatct
   137521 catgcccaag gtgcttgacc ctgaaggggt acatgacctt cccttcgtta tccgtcgcca
   137581 tcgctggtcc tagccgcggc gcactgacga ctgacgagcc cgagttgaca tgttcaagcc
   137641 ctggtcggtc gctaccgtta gtcgttatcc tactgagctt gctgtccgag acggaggtcg
   137701 tcgtcctgcc cagcggcgtc gtaagaccct tttgcttcgt cacggcgtct tcggtgaagc
   137761 tgtcgaggaa caataagggc atcggtattg gctaggagcc gcgcgttagt acacaatcca
   137821 acaaagctac gccgaaaaga gggaaaccag tcatacctct tttgagacgt caaatttcct
   137881 gcccgcccct ccgcccttgt tgaccgtctt ggcgataatg aggtaatggt caaagagaag
   137941 ggcatggctt tccacccatc tcatgccctt ggaacctatc cgctgaacgt cgccctggaa
   138001 gagaagtttc cgcccgagat ggtccagatt cagcatcgcc tggaatcctg gccgcaagac
   138061 gagcatcgcg ttaagttcca tcatctccgc ctgcctctgc atctccgcca ccctctggtc
   138121 gcactccagg gttacggtac ggatctcctc gatggccttg gcgaggttgg ttttctcttc
   138181 actttctccc agcatattct tctccaccgt gtccaacagg aacgagtacc tctgcaggcg
   138241 cgtgatgggc gtctttaaga aatgcgtcca gtccagtcgc tcggagcgct tgtgagaacg
   138301 gacctggtcc aggaactggc ggaagtggag gttgcgttcc gcctcccgct tcatcaggaa
   138361 taacgccaga ggatacgcag acgcgtattc cacatacgca gttctcgcct tgcgaatcca
   138421 ttcgcggaac aggtcgctga atccggttat ccagggcccc tgctcttgct gtcggtactt
   138481 gagctgggca agcagatggt tcttgttcgt ggcctgcacc gcgtcgacct tcccgaatac
   138541 cttctccaag aacctctcca tattctgcgg cgctatgata ggcggctgtc gagtgcgaag
   138601 ttgatctcgg tacagtactc ggagcacctc taactggccc atgtatccct cctcgctcgt
   138661 gacgatctcg tgaagaacat tctgcttctc gatctctttc ttatgctttc cctggatgct
   138721 ttccttcgta agcttgaaga aggttgccca gtcttcctgc ttgacagaat cctcggataa
   138781 caagtcgtcg atgttcgcct tcttcagcgt ccgggtacag tgatgcgaat agcagcggcc
   138841 atacgcttcg acctcgtgca gcttcggggc gtaacatccg gaacctgtca attgccacag
   138901 tacgccggag atggctccgg gtccaaactt gacccattcc tcctcgggaa ccaggatacc
   138961 cgactgaagc atgatatcaa cgacccgcac actgagtgtt tcggcgtccg caacattcat
   139021 cgtcgggacc ttggcagtga acagcctcac taacccttcc tcgatggtct tctgcttcag
   139081 gtcgggctcg ccatcggcca tctcgcggac ccacctggcg atactgctca gggcccaggg
   139141 ctcagagcaa cgccggatgt cctgggatgt cagcttcgcg gggacgaact tgcgcttacg
   139201 cccagtaggc aaggtaatca tgtcgtaggc aacagaggct ggtggcccgg catcgtattc
   139261 gtatcggtcc gagtcttgag cgctatgctg ggcagactgg cgatacaacc gtttccgttc
   139321 ttcggcagca tcggtcctgg aacgagttgg ggcttgaacc gttggcgtcg tgctgtggct
   139381 tatcaatgag atggacctct ccacttgtga gtgggatgac cccgggctgt agtgtacatc
   139441 taggcgatcc gacgggtagg cagggcggga ctcggagctc agagagtaac cgtgctggta
   139501 ttgaccttgg ccgaccggca tcgtcaccat cggcgacttg gtgtccagca taggtaggga
   139561 gggtagcggg cggtttgtcg ggccagggtg gtagaagatg tcggggtact catcctcctt
   139621 gtacggcgat tcgctcccgc tttgcctcga gtatagtgag ccttgctctt cgccgtcatc
   139681 aaagctagag cggtaggagg cggttggata ggcgctgccc ggctgcagca gtccccctgc
   139741 accgggatag tccatctcag ccgtgggctg cttcgagtca ttggcaggag cggtatcact
   139801 agtcggatac tggggatatg acggagttgg cggtagtggt cggctctctt cctgggtcga
   139861 tccgggtaca ggtggaaacc cgacatcagt gccgtaggtc aggtttccgg cgtagcctcc
   139921 actaaacagc cccaggtcca tgccaccaaa gtcgctaccg ctgctctcct cttcttcgag
   139981 gtgagccaaa ttaggaacgg gcatgacatc agattgcggg tatgggtttc cgctgaatct
   140041 ttgatcgtcc atttcggcct gtcgcattgc caaagcgcct gccatccctt ccgggtcgct
   140101 ctcattgccg aggtggtgcg ggtagcgatg atcataacgc acagcagaag gcgtagtggc
   140161 tgtatcagac cttggtgtgg aagcatcgga tgctcggtaa ttccgaatgt cgtcgtcaga
   140221 tacacgggca ccgccgagtg gagagggtcg gtctcgtcgg cccgcgccac caagctccgc
   140281 ctctatatcc tggataattg tatcctgatc cagatgttcc tgtgagaagt cttcttcttg
   140341 aatcgagccg ttgggggccc agtggagctc gtctccttga gtttgatgaa tcggccgtcc
   140401 tggcaatggc gcatccctcg ggtgtcgtag cgaggtcgac gtctgcacac cgtgagttga
   140461 cgacgacgac agtcgggagg cttgagaatt ggaccgggaa gatctattct ggaaagaggt
   140521 aggatcgttc acgttatact ggggtccggc gggcatctgc gagtatgcag gatagggtgt
   140581 ggtggcggta ctcgaggcag agtaggaagt gatggatggg ctgttgccgt tcgaaaaggt
   140641 gctgtattgg ctgccagtgt aggatgtcgt cgagtaaata gaagggtcat aaccggcacc
   140701 atgcgacgaa gtagcgctgt gtggaggagg gctcggcagc ccagggtcgt attgagaggc
   140761 gggcggaacc gaagcttggc ccgagtgagg aggggcaggc gggtagaccg agctcgggga
   140821 gccgtaacca gcggtcggct gggaattgcc gtactgcgga gtgtagttgg tgtatccctg
   140881 gtaggtcggg gttcgttggg gagccgcggt actggcatac gccgcagggt tgtaggctgc
   140941 cggtgtgtag cttgcgccgg ggcccggagc ctgcggggcc gggggcgccg tcgtgctcac
   141001 ttgatactgc gagggcgggc caggatggta tggtaacgag gcggacggtg atcgaccaaa
   141061 gtgttgcggg ttgtaggtgg aaggaggggg gggctgcgaa tatggctgct cgtattggtt
   141121 ttggtaggtg gaatgatagt tagacggcgg cggcggtgcg gctccggtcg agctgcctag
   141181 gaacagctcg tctccccccg tagggccatt gaacccgtgc gagggggctt gccctagaag
   141241 cgccgcatca tcgccttgat cgaagctccg tcgacgagta gagtatgcgg ccgcctggtc
   141301 gtttggccgg ttcgcaacgg ggtattggac gggcgggacc tggccgtacc ggcgctggtc
   141361 gtctccgcgg aacgacatgg tgtcgaatga tgtcgtctcc gcagtctcgt cacttacgac
   141421 ggggtcggga aatatgcttc tcgaacgggg cgggcgtcgg tcgagtgggg agggtcaaga
   141481 ttcttctcgc ttttccggtc gaggcagccc aactcaggac gagtttgagt gggcctgagt
   141541 ttaccggagg ggcgaagaaa gcagcccggc agacccgggg aactctagta aacgcctgac
   141601 tagcctagca ctgtcactcc attcggtctc tagtgggagt gtggggttgg aggggtgaga
   141661 gaaactcgac ggcgacaatg gtttggtcag gctgtggtga aaggcgctgc cttctgaagg
   141721 gatgggatgg gacctcgcga cggtcggcga atgtgaacga gtggccggag atgttggcgg
   141781 ggtgtcgaga aaagcgacgg gtgtgcgtag tggcctcagt agggcggtgg gtcaaattcc
   141841 gacgagggat gttgggataa agatgggtcg ctcaatggcg acgaggcgat gatgaaagca
   141901 ggtgggtttt tggcacatct ccctctagac cctaactgag ggagcttctt gtcgagggca
   141961 gcaggcttag gtgtgcgtgt gttgtgtgcg ttgcgtgggt gcgtgggtgg gtgttggtgc
   142021 gtaaattggg tatgaatacg gagtaatact gtagcgacac tgggacactg tgtcatggaa
   142081 aatctccagt cgctaataca agtcaagtgt acaagtacaa gtagaggggt tcgaacgtcg
   142141 cgcctcccgc tgggtcatgg gccatggatg gaggtcgatg tacggagggt aacgacagtg
   142201 ggaaatgggg aagtggggag atggataata atacatacta tagagaactg gtatagtcct
   142261 tcatcagcga caccgattcc ctcccttgat gatctactaa agtgtatcaa tcactctcct
   142321 ctccaacctc gtcattgcat gcaaggactt ggtatgcgga taagccttgg ccactaataa
   142381 caggtcccat ctacaaagaa cttggtatta acgaatcggt aatacctact tgtactacac
   142441 acctattact cgtaccattc ctcccacacc cacccctaca aactcgtagc caggcagcca
   142501 gcaggcctcc tttgccaagg actcggagtt cctagaggtg tgagcgcgag taagacggag
   142561 gaggcatctc aggtgtccat gtccccaatc tcgcactgtc agcactggat gtttgcagaa
   142621 ggagtccacg tatctgttgt gtctatcagg gctgccaaga cccagaaatg aaacatgctg
   142681 caatcgactg tgcaagaaca ttaccctcat tccacaccta tccgagttcg agtacaagta
   142741 caagtactcg agccccgcgc cccgctcccc cgcacataga catccatgat cgcgcagcgc
   142801 gcatcgtata agtacaaagt acagtcgcgc ctccatggcc tggttccatg ataagggaat
   142861 acttgcacaa ggaaccggca tttacatcca tcgcacctaa ggccccaaaa tcatgaatga
   142921 ccttctccaa ctgcacttct ctcaagcata tcgactggta tcaatagtct ggttgctgtc
   142981 ctgggccgaa ccaagcattc ccccacgagg aggaaaagct aataataaaa aaaacgagaa
   143041 ctagaaccca tcgctactta tggggccttc tctgaattga agccgcgtgt ccagtgggtt
   143101 ttagtcgacc gcggtttgcc cgccccaaaa aaaaatcccg gccttggacc taccagtgct
   143161 ccctgtctcc ctattgccat taaatcatgg tgccagaggg cttaacaatg cagattttcc
   143221 cactcggcgt cgaccggaca aggcagtggc agcgggccga gaaatacaca taaccaaaca
   143281 aggtcaccgc caccaccacc acccatggac ctcaattctc aagcaaagca agacgagcca
   143341 agcctgtgct tgaaggcggc atacagctag agaaagcgag caggaaggac tcggatggca
   143401 cactccgcct acctgtattg tcccgaagga ttacctcctc taccatatca tcaccgtcac
   143461 cagataatat tctagtggct gcatcgccat aaggctgacc ccgccccacc ctggccggga
   143521 ggggtggtgg cgaaacaacc taacttcaga gctttctgca tcacagttgt tccagaccag
   143581 ggaggtgcag cgcgggtgtg gacgaacagt ctcaggcagg cttactcgcc ctcgaaccgc
   143641 cagctgcgac cgaccaccca gcccctcgca ttcggaataa caagtccttg taatgtccag
   143701 gctctcggag tagcgccgca gtttataccg gctgatgtca tggttctggg tcaagaatcg
   143761 cctgtaacgt caccgggctg atcgccagtc ttcgggtctt tagcgactcc aatcactgga
   143821 gaagatggac catgtcgtga ctaaagccat gaagacgacg caccaaggtg gaacatgaac
   143881 gtatgagtaa ttcgcggtaa aaactcacaa aaaaacactc gtggacagca actagcttcg
   143941 gccggttatg gtgggccaag accctgcctg ggatgaacca accccacttc gctcaagggg
   144001 caggagctcg tggcaagtat gtttcgtaca gcttgtgcag cgaaattgac ctctccgcta
   144061 tcaatcactc tcaacgtcga tatcaatcaa gtcctccact ccgtccgcca caagctcact
   144121 tacccgccag acaggactga gctgccagcc tagcgccatg ttagtgcaat attccttcga
   144181 cctttcatga tttgcatgtc caaatctcag gtttcagaag cggagagttc caatgcgtgg
   144241 ttttcacggg acgtttacgt gattttgcct ccgggtttgt cagcagagct ctgttaggta
   144301 ccgttcatac ggagcagaat ggcagaatga cggcatcagc aatactccgc ggcccctctg
   144361 tagcccctct gtaccaagaa tgacatggaa gctcgagcgg ggcagacctt ccttccccgc
   144421 ctgccggact cgaatcggat ctccgaggtt tccctgttcg ctcctctttg atactgaaat
   144481 ctcctgttct cctccccctc gtctcgcgaa gtttttctct cttgacaacc tcgcatcaaa
   144541 tccatcacaa aaagtgtaga tttccatctt caatccagcc ccaccaccaa ccgttctaaa
   144601 accgtattac ccctccaatt caaaatggtc aaggctggta agtcgatcgt ccatcctccc
   144661 gccatcgtcc caccccacca tctatcaggg tgttttccgt gcctggcgtc cagcttgtcg
   144721 agctactatg agcaggttta tgggccgcac gggtcccttt accctgcaag cggtgcagcg
   144781 tggatacacc ctggaagctt aattgatccg gtactcctct gtgcccgtgc cgaggacacc
   144841 ccgctaacgt cattccctgt caagtctgtg ttatccgcgg tgacgcccag gtgaagggca
   144901 ccgttgtctt cgagcaggag agcgagtcct ctcctaccac catcacttgg gacatcagcg
   144961 gccacgacgc caacgccaag cgcggcatgc acgtccacgc cttcggcgac aacaccaacg
   145021 gctgcacctc tgccggccct cactgtaagc tccgccagcc agctatccgt cgtccccttt
   145081 ccggttcacc acataccgag ccagtagagc taacttcttt gctttccccc cgtttcttag
   145141 tcaaccccca cggcaagacc cacggcgccc cctcggacga gaaccgccac gtcggtgacc
   145201 tcggcaacat cgagaccgat gcccagggca actccaaggg cactgtgacc gacaacttca
   145261 tcaagcttat cggcccccac agcgtcgtcg gcgtatgaaa caacccctac ccctcgagag
   145321 gatatggtga cgaaaactga catgggaact agcgcaccgt cgtcgtccac gccggcaccg
   145381 acgacctcgg gaagggtggt aacgaggaga gcctcaagac tggcaacgcc ggcgcccgac
   145441 ctgcctgcgg tatgcgaacc cccctccccc ccctctcctt ttttctcccc aaaagttgcc
   145501 caaactcggt acctttcgcc gaaccatgac gactaacatt acgttacctc caggtgtcat
   145561 cggaatctcg gcctaagtgt gatacagtag ggggattggg ccccaggaat gatcaaggga
   145621 caaccaaaat aaatagctag ccggagactt tcgagcaccg ggaggaagcc ggaaagctcg
   145681 agagaataaa ttgacgtccg ttagcagcga acaaaaagct gtgctacctt tccccgcacg
   145741 aacttgccgt ggaatagctc atgatcctag cgttcattag agttggtggc gtttgacctt
   145801 tccggcatcg gcacgtcgat gcataatggc agtcctaacg gggaggtaat accgtccaat
   145861 ctctggccct ccaaatccaa aagctggtag ctacgtgtga gtgccagtat cttatgcttc
   145921 ctcgctacag tgcaaggatt acatgtgtgt tgtagggggt cgtgcgctcg gccggctcag
   145981 acgcggggtg ctgcatcaat ttgctttccc atccccatcc caattggaat tcacccccgc
   146041 ccccgcaatg aggccatgcg gtgcgtatgt ggtgtgtggc atgtgtgtaa ttgctcgtaa
   146101 ctcgcacttg taatagtcaa caaaaccgcc gctactaggc tgttgctccg tgccccgcac
   146161 tcatgtgccc aatgtcggtg tgaaataaca cgtcgacaat tccctaagct tccttcacct
   146221 tcccaaactc aatacctgca ccgcaattgc aattccgaca tcacagtaat cccccctttc
   146281 caccttcttt caagacggcg ttgctggtct tgcatacgcc cccgaacctg agcttctact
   146341 gcccgcatct cttgtcactt ggtgtaagtg aactccctcc ctcactcgca tctgttccca
   146401 tccaagcact acattactag atcgtagacc ctaacacgtc ctactccaca gtatacggtc
   146461 tcgccaccat ggctacctct aagcaaatcc tcggaatctg caagagcgtg cagagcggcg
   146521 acaccctgat catctcgagc cccaataacc ccgctgccga acgtaccttg tccctcgcct
   146581 atgtcggtgg gccccacctg aggaaagatg gcgacgagcc cttcgccttc cagtcccgcg
   146641 agtacctccg aggcctcgcc ctcggcaagc ccgtgctctt cagcgtggtg tacaccatcc
   146701 caggcagcgg ccgcgaatac ggatctgtga agatcaagga cggcccggag ctacccgagg
   146761 agctcgtcaa ggccggctgg ctcaaggtcc gcgaggatgc cgggaagaag gagacctccg
   146821 aggatcagtt gcagcggctg gagaacctcc gcgagctgga ggcccaggcc aagagcgagg
   146881 gcaagggcct ctggtccgga aagagcggcg tcatcgaagt gcagaacgac ctcggcggcc
   146941 ccgacttctt cagcgagtgg aagggcaaga cggttgatgc catcatcgag cggatccttg
   147001 ggggcgaccg tatgctcgca cgcctcattc tctccgagaa gaagcacctc caggtcatga
   147061 ccctcctcgc tggcgtccgg accccagcca ccgcgcggac gactggggga caggcgcagc
   147121 ccgccgaaga gttcggcaac gaggcgaagg cctttgtcga gacccgcctg ctccagaggc
   147181 aggtcaaggt ccacatcgtc ggcgcgagtc cccagggtca gctcgtcgcc gaggtcatcc
   147241 acccccgggg taacattgcc gagttcctgc tccaggaagg ccttgccagg tgcaatgact
   147301 tccactccac gatgctcggg gagaagatgg ccgcgcttcg tgcggccgag aaggtggccc
   147361 agtccaagca gttgaggcta cataagaact tcgttggcaa ggaagccgcg ggtgccctgg
   147421 acatgattgt ctccaaggtc atcagcgccg acaccattat cgtacggaac aaggtcggcg
   147481 atgttgagaa gcgggtcagc atcaccagcg tcagggggcc gcggacgact gagcagagcg
   147541 aggcgccgtt cagggacgag gccaaggagt atctccgcaa gcgattgatt gggaagcacg
   147601 tgaacctgac cgttgacggg gcgaaggccg ctaacgacgg cttcgaggcc cgggatgtcg
   147661 ccaccgttac cgagaagggc aagaatgtcg ggctttacct ggtacaggac ggatggtgct
   147721 cggtgatccg ccacaggaag gacgataccg accgtgcccc caactacgac gagctattag
   147781 cagcccagga ggcggcgaag gcggcgaaga agggcatgtg gtccggaaag ccatccaagg
   147841 ccaagcagta cgtggacgcg tcagaatccg cccagaaggc caagatccag ctcgggacgc
   147901 tacagaggca gcgcaagatc cccggaatcg tagacttctg caagtccggg tcccggttca
   147961 caattctcat ccccagggag gggatcaaga tcaccatggt cctcgggggc atccgcgcac
   148021 cccgggcacc gggaaggacg gcggccgaca agggcgagcc gttcggccag gaggcgctgg
   148081 atctcgtcac ccgccggtgc aaccagcggg attgcgaggt ggacatctac gacatggaca
   148141 aggttggcgg cttcatcggc gagctgtatg tcgggcgcga gagcacggcc aagctgctag
   148201 tggaggaggg tctcgcgtcg gtacacgcgt actcggcgga gaagacgggc aactcagccg
   148261 agctcttcgc ggcggagaag agggcgaagg aggctaggaa gggcatgtgg cacgactggg
   148321 acccgtcgat ggacgaggcc gaggaggagg ctgcgccggc cgaggcgtcg aacgggggag
   148381 acgagaacat caccaagaag ccgacggact accgcgacgt cgtggtcacg agcatcgacg
   148441 acaacgggag gctgaagatc caggagatcg gcaagggcac ggcggcgctg gagacgatga
   148501 tgagggcgtt tgagaagttc cacctcaacc ccgcgaacaa cacgccgctc aaggacccgc
   148561 ccaaggcagg cgactacgtg gcggccaagt tctcggcgga cgggcagtgg taccgggcgc
   148621 ggatccggtc caacgaccgc acggccaagg tggcggaggt ggtgtacatc gactacggga
   148681 acgcggagaa gcagccgtgg tcgaagctgc gggcgctgac gcaggacgag ttttcgccca
   148741 agacgctcaa ggcgcaggcg gtggacgcgt cgctgtcgtt catccagctg ccgacggcgt
   148801 cgcactactt ctccgacgcg ctggggctca tcaacgagat cacggagggg aagaagctcg
   148861 tggcgagctt cgacttcgtg gacaaccggg aggggctgag ctacgtcacg ctgtacgacc
   148921 cctcgtcgtc gtcgtcggtg ccgggcccgc tggagtctgt taacagggac atcgtggcga
   148981 gcgggttcgc gatggtgcct aagaagctga agacgtggga gaggagcaag gcgtttgaga
   149041 ccgtgctggc gagcttgaag gaggtcgagg ataacgcgaa gagggagcgc cttgggatgt
   149101 gggagtatgg tgacatcact gaggattagg tgcctctctc tgtgcggttg tccgtctggc
   149161 cgacgactcg agggttgata gcaagggggt ggacttgacg gggataagcg ccaaggtggg
   149221 gaggggtggt ggagggtgga gtatatggta gacaaaaggg gggtgggtac gagtacatct
   149281 tttcattaca tgtagaatcg aattccgaca ttgctgagcg ttgagacggg aaagtaggat
   149341 aatacgattt tgttgctttt gatgagtaca agtacgagga cgggtcattc attggatgga
   149401 c
//
